# Supplementary material for: Bis(dicyclo­hexyl­phenyl­phosphine)iodido­silver(I) pyridine monosolvate
Source: Acta Crystallogr Sect E Struct Rep Online. 2009 Oct 10;65(Pt 11):m1344. doi: 10.1107/S1600536809040732 (PMC2971293; doi:10.1107/S1600536809040732)
Supplement: Supplementary file 2 [file e-65-m1344-Isup2.hkl]

#
# h,k,l, Fc-squared, Fo-squared, sigma(Fo-squared) and status flag
#
data_I
_shelx_title ' sad in P2(1)/n                   P21/c'
_shelx_refln_list_code          4
_shelx_F_calc_maximum      556.14
_exptl_crystal_F_000      1767.83
_reflns_d_resolution_high  0.7498
 
loop_
 _symmetry_equiv_pos_as_xyz
 'x, y, z'
 '-x, y+1/2, -z+1/2'
 '-x, -y, -z'
 'x, -y-1/2, z-1/2'
 
_cell_length_a    18.6960
_cell_length_b    11.8740
_cell_length_c    23.6410
_cell_angle_alpha  90.000
_cell_angle_beta  128.131
_cell_angle_gamma  90.000
 
_shelx_F_squared_multiplier     1.000
 
loop_
 _refln_index_h
 _refln_index_k
 _refln_index_l
 _refln_F_squared_calc
 _refln_F_squared_meas
 _refln_F_squared_sigma
 _refln_observed_status
   1   0   0      348.88      149.84     16.65 o
   2   0   0    64399.67    65209.63   1487.33 o
   3   0   0    10888.35    10952.44    266.39 o
   4   0   0    79189.56    76572.76   1739.85 o
   5   0   0    17032.43    16602.09    407.91 o
   6   0   0     3358.61     3374.25    124.87 o
   7   0   0     4373.60     4045.77    149.84 o
   8   0   0     2992.53     2641.68    127.64 o
   9   0   0      469.73      532.78     69.37 o
  10   0   0     1854.14     1720.42    119.32 o
  11   0   0      715.52      685.39     91.57 o
  12   0   0       76.84       44.40     80.47 o
  13   0   0      127.15       99.90     88.80 o
  14   0   0      496.97      643.77    113.77 o
  15   0   0      345.16      399.58    111.00 o
  16   0   0      123.12       84.33     91.57 o
  17   0   0     1243.15     1226.00    116.44 o
  18   0   0      704.55      749.22    160.94 o
  19   0   0      749.21      968.43    174.82 o
   1   1   0    66044.10    63107.79    842.92 o
   2   1   0      313.20      317.53     19.42 o
   3   1   0    36029.53    36796.27    599.43 o
   4   1   0    21237.73    21221.80    357.09 o
   5   1   0    15125.47    14646.90    258.02 o
   6   1   0    18906.26    19458.27    339.43 o
   7   1   0     8508.06     8200.52    167.75 o
   8   1   0     5536.57     5709.69    210.89 o
   9   1   0      595.23      608.42     52.87 o
  10   1   0      292.40      298.20     50.90 o
  11   1   0       29.72      -31.11     92.96 o
  12   1   0      628.08      674.00    135.97 o
  13   1   0      190.85      214.37     61.78 o
  14   1   0      163.74      263.23     71.60 o
  15   1   0      166.49      215.73     64.04 o
  16   1   0       22.45       10.70     57.12 o
  17   1   0      561.56      494.24     70.66 o
  18   1   0      320.33      402.26     84.82 o
  19   1   0      220.64      169.27    103.99 o
   0   2   0      940.50     1254.34     39.24 o
   1   2   0    11926.09    11525.74    126.80 o
   2   2   0   118499.41   116044.92   1518.71 o
   3   2   0    19859.67    20056.48    339.43 o
   4   2   0    11563.38    11800.91    213.85 o
   5   2   0    21776.98    22199.59    379.64 o
   6   2   0        3.35       16.05     27.26 o
   7   2   0    17106.98    16984.54    308.04 o
   8   2   0     2206.99     2331.55    131.81 o
   9   2   0     3730.42     3727.11    114.67 o
  10   2   0     5187.86     5328.23    183.14 o
  11   2   0      228.40      140.13     54.94 o
  12   2   0     2450.50     2472.59    112.20 o
  13   2   0      502.97      546.18     61.32 o
  14   2   0      249.74      187.17     57.03 o
  15   2   0        3.23      -50.04     57.63 o
  16   2   0        0.78     -127.07     63.54 o
  17   2   0        4.66        6.43     62.75 o
  18   2   0        3.10        5.86     80.11 o
  19   2   0       14.37       19.60    134.58 o
   1   3   0     7919.55     7880.25    106.08 o
   2   3   0    17489.00    17426.54    190.45 o
   3   3   0     1714.63     1717.39     44.87 o
   4   3   0    10690.49    10637.77    160.64 o
   5   3   0     3337.91     3393.12     91.10 o
   6   3   0    11007.33    11803.81    225.54 o
   7   3   0    11096.10    10670.20    212.72 o
   8   3   0     3424.49     3521.50    210.89 o
   9   3   0     9895.89     9804.60    210.76 o
  10   3   0     2038.81     2157.65    101.97 o
  11   3   0     4794.22     4984.79    121.00 o
  12   3   0      853.33      937.49     65.56 o
  13   3   0     2479.93     2782.02    135.76 o
  14   3   0      171.21       87.88     63.66 o
  15   3   0     1591.99     1670.24    151.03 o
  16   3   0        8.57      138.93     69.87 o
  17   3   0      517.67      563.07     99.36 o
  18   3   0       29.68      -54.97     81.04 o
  19   3   0      162.45      121.92     92.35 o
   0   4   0     4113.37     3928.31     98.11 o
   1   4   0     5685.13     5505.12     87.36 o
   2   4   0    16274.81    17011.71    189.60 o
   3   4   0    53231.70    55075.21    576.30 o
   4   4   0     9245.97     9160.23    145.41 o
   5   4   0      985.23      974.85     45.96 o
   6   4   0    13077.58    12776.14    259.14 o
   7   4   0     2266.38     2479.29     74.49 o
   8   4   0    12324.72    12045.46    293.73 o
   9   4   0     1657.12     1678.61     75.16 o
  10   4   0     3831.14     3743.93    120.49 o
  11   4   0     3560.72     3440.60    105.71 o
  12   4   0     1363.40     1401.10     72.55 o
  13   4   0     1234.01     1235.52     73.46 o
  14   4   0     1716.30     1755.88     91.13 o
  15   4   0       60.72      106.68     60.33 o
  16   4   0     1279.02     1323.31    135.97 o
  17   4   0       23.16      -66.21     72.62 o
  18   4   0      671.22      778.62     99.15 o
   1   5   0    11573.60    11721.49    159.85 o
   2   5   0     1543.72     1661.61     51.56 o
   3   5   0       46.99       84.02     18.64 o
   4   5   0     9054.67    10308.33    142.11 o
   5   5   0      591.35      687.13     37.33 o
   6   5   0      279.06      351.61     35.87 o
   7   5   0     3771.42     3692.11    138.95 o
   8   5   0      820.06      950.24     52.27 o
   9   5   0     8696.81     8659.65    160.81 o
  10   5   0     1314.60     1195.37     66.54 o
  11   5   0     3324.54     3256.10    103.26 o
  12   5   0      150.32      140.22     52.43 o
  13   5   0      418.50      484.06     62.62 o
  14   5   0       31.34       33.27     59.54 o
  15   5   0       14.06      -26.87     95.28 o
  16   5   0        1.54      -20.81     90.26 o
  17   5   0      284.38      193.36     83.28 o
  18   5   0      144.71      186.25    119.61 o
   0   6   0      167.14      144.95     41.06 o
   1   6   0     1151.27     1275.03     54.37 o
   2   6   0      629.07      750.65     38.73 o
   3   6   0     1808.01     1861.34     50.01 o
   4   6   0      940.48      944.22     40.63 o
   5   6   0     1146.10     1067.95     49.26 o
   6   6   0      719.87      808.51     46.06 o
   7   6   0     1331.73     1415.76     67.18 o
   8   6   0        0.68       51.64     37.64 o
   9   6   0        0.68       37.32     40.27 o
  10   6   0       39.51       51.16     43.20 o
  11   6   0        5.01       -4.45     47.91 o
  12   6   0     1116.94     1214.94     92.98 o
  13   6   0       97.41       53.27     58.64 o
  14   6   0      387.82      339.11     68.85 o
  15   6   0       81.10      -94.35    119.32 o
  16   6   0       74.21      163.72    135.97 o
  17   6   0        0.09      190.99    103.00 o
  18   6   0       52.83      183.55    126.26 o
   1   7   0     4272.75     4183.24     89.97 o
   2   7   0      622.22      777.38     66.21 o
   3   7   0     2798.74     2734.79     78.85 o
   4   7   0      869.25      981.28     52.07 o
   5   7   0     1556.90     1754.26     75.50 o
   6   7   0     2087.75     2221.98     82.28 o
   7   7   0     2721.81     2762.46     91.84 o
   8   7   0     3446.33     3164.33    124.87 o
   9   7   0     4099.04     3884.53    141.11 o
  10   7   0     1377.94     1430.62     94.78 o
  11   7   0     4118.21     4130.62    150.74 o
  12   7   0        9.85       -9.17     70.31 o
  13   7   0     1163.23     1154.75    100.69 o
  14   7   0      154.70       58.14    184.53 o
  15   7   0      258.67      485.60    144.29 o
  16   7   0       63.06       31.70     96.99 o
  17   7   0      254.81      320.50    154.01 o
   0   8   0      614.30      694.74     64.66 o
   1   8   0      613.49      621.38     45.01 o
   2   8   0     3031.78     3055.17    110.53 o
   3   8   0     1700.33     1649.47     68.58 o
   4   8   0      199.69      169.52     38.37 o
   5   8   0     2825.11     2798.12    131.06 o
   6   8   0     3796.44     3860.52    108.19 o
   7   8   0     2450.69     2366.54    113.70 o
   8   8   0     5472.80     5467.21    133.80 o
   9   8   0     1548.92     1533.30     80.78 o
  10   8   0     4926.53     5008.45    165.58 o
  11   8   0      976.23      987.86    135.97 o
  12   8   0     2504.11     2446.85    224.77 o
  13   8   0      319.57      312.11     86.07 o
  14   8   0     1038.05     1384.66    174.82 o
  15   8   0       14.21      -52.72    141.52 o
  16   8   0      681.63      754.75    123.19 o
   1   9   0      100.21      122.24     60.92 o
   2   9   0     8080.50     8000.57    144.22 o
   3   9   0      238.89      308.95     44.27 o
   4   9   0     4631.01     4588.20    237.11 o
   5   9   0      360.79      357.57     54.71 o
   6   9   0     1138.73     1115.04    110.64 o
   7   9   0     2561.86     2307.49    139.03 o
   8   9   0      477.07      443.85     60.17 o
   9   9   0     1571.59     1749.91    112.09 o
  10   9   0      873.57      983.98     80.19 o
  11   9   0      998.55      908.44     98.72 o
  12   9   0      838.56      805.18     98.96 o
  13   9   0      623.98      838.01    147.07 o
  14   9   0       16.03     -152.62    127.64 o
  15   9   0      791.38      766.20    116.73 o
  16   9   0      101.45      130.11    112.71 o
   0  10   0     2629.72     2841.48    133.04 o
   1  10   0      401.15      303.33     49.72 o
   2  10   0     3534.28     3580.32    101.15 o
   3  10   0     2815.61     2885.51    117.06 o
   4  10   0     4479.07     4376.98    115.35 o
   5  10   0     1168.38     1303.88     88.37 o
   6  10   0      472.68      561.54     63.81 o
   7  10   0     1003.85     1033.50     84.66 o
   8  10   0       28.25       35.43     56.59 o
   9  10   0      737.04      737.41     92.16 o
  10  10   0      999.23     1013.30    101.04 o
  11  10   0       98.97       86.02     86.33 o
  12  10   0       70.17      183.14    141.52 o
  13  10   0      134.16      252.51    149.84 o
  14  10   0        1.33     -113.77    149.84 o
  15  10   0      282.37      457.85    169.27 o
   1  11   0     5484.58     5724.19    130.41 o
   2  11   0      715.03      674.41     61.32 o
   3  11   0     7693.74     7965.48    155.71 o
   4  11   0     1114.12     1132.10     78.71 o
   5  11   0     4180.39     4339.33    134.00 o
   6  11   0     1347.00     1302.44     82.76 o
   7  11   0     1104.08      976.58    140.13 o
   8  11   0      793.51      843.69    100.69 o
   9  11   0       18.55      139.02     87.30 o
  10  11   0       17.71      -58.18     86.27 o
  11  11   0        1.75     -115.69     91.97 o
  12  11   0      169.72      213.67    138.74 o
  13  11   0       31.23      -86.02    141.52 o
  14  11   0      427.58      371.83    172.04 o
   0  12   0     9744.98    10167.29    351.02 o
   1  12   0       75.03       17.69     55.09 o
   2  12   0     6244.18     6346.77    142.88 o
   3  12   0     1388.04     1357.94     78.31 o
   4  12   0     2769.51     2787.20    120.48 o
   5  12   0      672.98      570.48     98.11 o
   6  12   0      527.46      484.81     95.03 o
   7  12   0      411.06      238.70     90.84 o
   8  12   0      138.79      -70.14     85.20 o
   9  12   0        3.68       -8.32    149.84 o
  10  12   0      329.21      355.83    108.89 o
  11  12   0        4.51     -152.62    147.07 o
  12  12   0       17.11     -299.69    152.62 o
   1  13   0     3469.93     3643.50    120.48 o
   2  13   0      116.11       27.59     61.19 o
   3  13   0      830.71      784.61     88.52 o
   4  13   0      671.27      768.00    105.90 o
   5  13   0      120.21      161.56     93.19 o
   6  13   0      668.25      735.86    129.03 o
   7  13   0       50.24       31.11     96.99 o
   8  13   0      122.40      120.33    151.23 o
   9  13   0       29.25       62.81    148.46 o
  10  13   0        1.66       24.97    147.07 o
  11  13   0       81.07     -105.45    158.17 o
   0  14   0       74.22      -36.07    135.97 o
   1  14   0        0.48      -64.64     76.77 o
   2  14   0       28.99       -6.70     77.96 o
   3  14   0       16.44      -92.96     98.11 o
   4  14   0      155.35      165.75    103.00 o
   5  14   0      583.65      471.75    114.77 o
   6  14   0      110.56      137.81    104.85 o
   7  14   0      748.46      839.50    128.24 o
   8  14   0       93.49        0.00    115.77 o
   1  15   0       17.56      191.79    118.60 o
   2  15   0        1.41        5.19    135.97 o
   3  15   0      289.45      308.72    115.32 o
   4  15   0      108.56      270.63    120.66 o
   5  15   0      438.68      357.96    125.53 o
   6  15   0      265.72      -22.20    174.82 o
 -20   1   1        5.39     -174.82    155.39 o
 -19   1   1      641.78      689.85     93.27 o
 -18   1   1        1.42     -134.86     83.71 o
 -17   1   1     1065.64     1029.16    109.80 o
 -16   1   1       22.11      -13.80    105.45 o
 -15   1   1       90.78      185.00     71.60 o
 -14   1   1      757.91      867.02     81.41 o
 -13   1   1     1136.81     1258.31     85.34 o
 -12   1   1      882.69      853.12     71.60 o
 -11   1   1     5340.27     5611.74    151.05 o
 -10   1   1       41.66       39.29     43.03 o
  -9   1   1    18477.53    17145.87    318.84 o
  -8   1   1      391.70      491.59     47.17 o
  -7   1   1    11637.57    11777.74    222.70 o
  -6   1   1     1631.29     1680.19     64.75 o
  -5   1   1     6886.77     6965.65    137.31 o
  -4   1   1      843.45      801.80     40.19 o
  -3   1   1     3197.61     2976.80     65.71 o
  -2   1   1     5653.28     5830.49     87.54 o
  -1   1   1    27189.70    27486.13    296.72 o
   0   1   1     8969.41     8626.87     94.05 o
   1   1   1    12850.90    12527.62    171.95 o
   2   1   1      910.39      931.51     39.44 o
   3   1   1      240.83      306.14     23.30 o
   4   1   1      211.60      257.67     36.07 o
   5   1   1        0.78       -5.30     21.32 o
   6   1   1     5509.58     5406.65    120.66 o
   7   1   1     1529.85     1642.44     72.60 o
   8   1   1    11284.30    11031.73    217.77 o
   9   1   1     3592.40     3744.48    158.17 o
  10   1   1     6151.49     6125.56    155.01 o
  11   1   1     1858.99     1997.97    201.18 o
  12   1   1     1988.47     2014.18     88.52 o
  13   1   1      245.30      271.61     57.03 o
  14   1   1        1.49      -21.43     48.87 o
  15   1   1      104.60       78.57     55.81 o
  16   1   1      485.93      516.37     66.85 o
  17   1   1       61.53      -62.35     72.06 o
  18   1   1      429.89      565.45    109.88 o
  19   1   1      133.50     -135.97    158.17 o
 -19   2   1       13.75       86.32     85.79 o
 -18   2   1     1013.63      974.42    104.10 o
 -17   2   1      320.30      386.32     75.79 o
 -16   2   1     1729.64     1577.90     92.32 o
 -15   2   1     1206.07     1265.01    127.64 o
 -14   2   1     1639.62     1677.85    111.00 o
 -13   2   1      140.46      190.29    127.64 o
 -12   2   1     6101.17     5960.28    163.76 o
 -11   2   1       39.08       65.21     49.05 o
 -10   2   1    18763.73    18531.59    792.23 o
  -9   2   1      789.79      959.03     65.21 o
  -8   2   1    21130.30    20866.67    372.79 o
  -7   2   1     3378.80     3562.09     97.87 o
  -6   2   1    17256.91    16520.03    294.30 o
  -5   2   1      314.32      421.89     59.66 o
  -4   2   1    18220.08    18251.79    381.55 o
  -3   2   1    43541.39    43252.21    717.31 o
  -2   2   1    83205.31    79084.16   1046.35 o
  -1   2   1     9664.40     9339.68    104.21 o
   0   2   1    11968.51    11686.18    128.28 o
   1   2   1     1234.68     1142.94     35.39 o
   2   2   1    52341.21    52205.74    690.48 o
   3   2   1    10896.31    11034.57    160.70 o
   4   2   1        6.03       24.74     23.30 o
   5   2   1    22438.26    22906.72    320.39 o
   6   2   1      312.33      298.74     43.01 o
   7   2   1     6179.58     6301.01    143.20 o
   8   2   1     5093.69     5054.57    128.42 o
   9   2   1    10392.10    10865.95    224.61 o
  10   2   1     2501.80     2559.52    105.70 o
  11   2   1    11269.77    11166.10    198.98 o
  12   2   1      477.96      516.54     56.50 o
  13   2   1     2478.82     2500.13    102.76 o
  14   2   1      518.16      677.79     68.31 o
  15   2   1      681.14      717.59     64.39 o
  16   2   1     1103.88     1164.89    127.41 o
  17   2   1      319.84      177.76     79.39 o
  18   2   1      252.43      292.25    106.81 o
 -19   3   1      117.63       41.28     86.86 o
 -18   3   1      212.19      185.15    202.57 o
 -17   3   1      344.41      286.82     76.67 o
 -16   3   1     1245.04     1470.47    105.90 o
 -15   3   1     1656.26     1527.00    126.04 o
 -14   3   1      922.19     1030.11     72.06 o
 -13   3   1     1655.24     1726.10    145.68 o
 -12   3   1      272.41      315.05     83.25 o
 -11   3   1     5541.20     5807.94    251.13 o
 -10   3   1      181.00      189.80     48.94 o
  -9   3   1    16312.52    16286.09    326.05 o
  -8   3   1      803.18      690.71     52.87 o
  -7   3   1    11187.54    10537.20    209.84 o
  -6   3   1      379.63      380.24     67.98 o
  -5   3   1    10762.10    10913.31    439.82 o
  -4   3   1     5825.54     5868.83    125.53 o
  -3   3   1    15052.13    15230.69    308.20 o
  -2   3   1    41406.80    41450.19    486.83 o
  -1   3   1     1518.87     1506.00     31.67 o
   0   3   1     6265.22     6272.96     77.72 o
   1   3   1     2022.87     2082.08     45.04 o
   2   3   1    15180.66    15078.68    212.99 o
   3   3   1     2442.88     2284.96     54.44 o
   4   3   1    31440.49    31436.04    429.88 o
   5   3   1      904.85     1005.50     47.71 o
   6   3   1     4129.78     4061.02    141.60 o
   7   3   1      539.92      570.72     78.27 o
   8   3   1     5046.89     4954.82    108.15 o
   9   3   1     1259.73     1470.91    124.32 o
  10   3   1     8930.25     8977.02    169.03 o
  11   3   1       30.48       27.94     54.98 o
  12   3   1     2799.38     2878.92    102.43 o
  13   3   1      324.14      421.66     59.54 o
  14   3   1     1334.06     1403.14     83.22 o
  15   3   1      686.49      621.15     64.07 o
  16   3   1        8.39     -123.84     67.18 o
  17   3   1     1089.86     1062.41     97.08 o
  18   3   1       69.72      -76.70     84.30 o
 -19   4   1        3.83       35.60     89.51 o
 -18   4   1        6.01       36.43     98.05 o
 -17   4   1      149.00      153.02     85.12 o
 -16   4   1      124.20      134.45     65.33 o
 -15   4   1      777.70      891.98     78.28 o
 -14   4   1       16.86       78.50     59.71 o
 -13   4   1     3717.59     3968.91    120.01 o
 -12   4   1      182.22       96.10     50.08 o
 -11   4   1     1161.50     1268.39     65.98 o
 -10   4   1     6023.78     5889.00    157.72 o
  -9   4   1      246.52      200.37     47.80 o
  -8   4   1     5307.62     4939.28    191.47 o
  -7   4   1     3612.77     3645.03    110.74 o
  -6   4   1     3582.40     3410.67    103.00 o
  -5   4   1    17042.54    17556.56    307.89 o
  -4   4   1     2872.28     3205.02     61.91 o
  -3   4   1    19626.63    20026.20    220.90 o
  -2   4   1      153.54      127.69     24.03 o
  -1   4   1    14049.87    13924.83    158.37 o
   0   4   1     2909.98     3004.27     51.98 o
   1   4   1    35515.71    35409.23    375.59 o
   2   4   1    18853.04    18912.90    209.49 o
   3   4   1       12.02       32.72     23.41 o
   4   4   1    32909.29    33522.78    534.48 o
   5   4   1     1599.35     1640.47     58.50 o
   6   4   1     9035.60     9117.93    154.17 o
   7   4   1     3828.71     4070.59    151.23 o
   8   4   1      312.84      311.79     39.02 o
   9   4   1     8184.26     8008.01    151.59 o
  10   4   1      390.58      356.08     46.46 o
  11   4   1      860.90      926.84     60.84 o
  12   4   1      509.31      579.72     58.73 o
  13   4   1       55.86       21.58     53.87 o
  14   4   1      181.79      217.79     67.69 o
  15   4   1      104.07       94.67     65.65 o
  16   4   1        6.19      -42.08     72.58 o
  17   4   1       10.04      -83.39     80.01 o
  18   4   1       46.61      157.82     94.26 o
 -19   5   1      334.12      319.51    141.52 o
 -18   5   1       36.61      131.81    109.88 o
 -17   5   1      800.87      864.71    181.75 o
 -16   5   1       83.64      109.48     71.41 o
 -15   5   1      947.13     1052.61     80.63 o
 -14   5   1      286.24      350.56     61.32 o
 -13   5   1     1204.39     1329.40     77.29 o
 -12   5   1      977.75     1002.28     66.84 o
 -11   5   1       75.68       20.28     43.43 o
 -10   5   1       81.05       22.23     40.20 o
  -9   5   1      254.38      247.42     69.37 o
  -8   5   1      653.54      616.55     47.58 o
  -7   5   1       20.81       70.81     31.43 o
  -6   5   1    11400.76    10816.83    174.67 o
  -5   5   1       16.78       -7.15     25.18 o
  -4   5   1    15212.17    14788.27    173.21 o
  -3   5   1    11707.35    11740.22    161.20 o
  -2   5   1    18878.44    17904.62    230.25 o
  -1   5   1    21866.62    22412.52    280.19 o
   0   5   1    13642.82    13314.27    180.96 o
   1   5   1    24411.61    23604.12    260.30 o
   2   5   1    14883.13    14922.56    208.74 o
   3   5   1    20299.25    19436.53    244.29 o
   4   5   1      577.65      553.70     42.87 o
   5   5   1    36060.63    34854.10    483.76 o
   6   5   1     1009.44     1179.21     61.95 o
   7   5   1    13086.49    12402.69    229.15 o
   8   5   1      564.92      475.90     57.99 o
   9   5   1     2696.47     2573.99     88.95 o
  10   5   1       93.24      148.66     56.53 o
  11   5   1      355.85      422.00    104.04 o
  12   5   1      414.96      429.16     80.67 o
  13   5   1        0.33       -1.70     69.73 o
  14   5   1      434.13      576.79     74.15 o
  15   5   1       13.43       13.92     70.63 o
  16   5   1      397.08      489.91     85.74 o
  17   5   1        6.38       56.33     85.94 o
  18   5   1      179.42      266.48    189.00 o
 -18   6   1     1606.44     1889.69    213.67 o
 -17   6   1      116.14      227.54    147.07 o
 -16   6   1      914.34     1039.41    113.60 o
 -15   6   1      379.04      306.30    106.83 o
 -14   6   1       29.01      122.09     63.00 o
 -13   6   1      848.54      822.38     99.65 o
 -12   6   1      315.27      325.37     93.04 o
 -11   6   1      370.20      365.63     53.31 o
 -10   6   1     1084.41     1212.16    134.58 o
  -9   6   1        5.44       24.43     38.34 o
  -8   6   1      345.79      317.57     42.43 o
  -7   6   1     5542.76     5832.54    120.61 o
  -6   6   1       15.17       74.82     50.84 o
  -5   6   1     8493.15     8315.30    124.28 o
  -4   6   1      100.97       69.18     21.01 o
  -3   6   1    38682.12    38957.61    504.74 o
  -2   6   1    16399.83    15869.54    212.88 o
  -1   6   1    29422.80    28704.89    517.87 o
   0   6   1    58397.48    55693.49    661.96 o
   1   6   1    22951.63    22531.55    287.15 o
   2   6   1    47303.85    47063.37    502.24 o
   3   6   1     5381.35     5322.41     90.52 o
   4   6   1    31705.31    32449.93    395.83 o
   5   6   1      507.37      686.22     47.94 o
   6   6   1    10373.28    10214.19    174.16 o
   7   6   1       81.60      100.43     38.36 o
   8   6   1     5018.12     4699.37    140.97 o
   9   6   1      559.08      554.10     95.73 o
  10   6   1     1642.05     1525.31     80.07 o
  11   6   1       97.94       86.98     50.08 o
  12   6   1       73.23      154.36     63.69 o
  13   6   1       15.67       55.78     59.23 o
  14   6   1       59.78       53.54     90.18 o
  15   6   1      119.37       94.81    109.61 o
  16   6   1        2.44       52.32     94.12 o
  17   6   1      518.16      553.21    115.72 o
 -18   7   1      128.07      200.15    114.67 o
 -17   7   1     1020.18     1515.08    194.24 o
 -16   7   1        2.15     -194.24    130.42 o
 -15   7   1      181.81       84.88     88.03 o
 -14   7   1      179.32      132.17     79.45 o
 -13   7   1      145.67       94.49     98.51 o
 -12   7   1      532.04      584.85     80.16 o
 -11   7   1      245.00      191.47     99.90 o
 -10   7   1      102.65        3.18     60.45 o
  -9   7   1        3.14       51.06     87.41 o
  -8   7   1     1925.12     1809.89    172.04 o
  -7   7   1     2076.11     2040.80     80.32 o
  -6   7   1     2269.89     2193.94     81.61 o
  -5   7   1      301.07      252.99     36.01 o
  -4   7   1     5043.45     4795.69     96.82 o
  -3   7   1      155.98      203.67     33.63 o
  -2   7   1     7824.78     8063.62    131.69 o
  -1   7   1    14461.63    14577.21    203.90 o
   0   7   1    14351.64    14440.16    201.85 o
   1   7   1    30575.06    30141.24    379.05 o
   2   7   1     6585.67     6173.83    218.68 o
   3   7   1    16801.50    16808.88    201.61 o
   4   7   1      229.28      252.24     32.22 o
   5   7   1     3607.81     3536.11     81.04 o
   6   7   1      822.07      834.74     50.06 o
   7   7   1     4902.59     5083.26    151.05 o
   8   7   1      638.12      763.83     73.40 o
   9   7   1     2104.72     2098.00    112.50 o
  10   7   1        7.34       12.71     59.98 o
  11   7   1       58.64      -40.48     74.92 o
  12   7   1      122.56      137.41    111.00 o
  13   7   1      220.06      321.89    122.09 o
  14   7   1       15.56       74.02     87.17 o
  15   7   1       17.20       16.65     96.14 o
  16   7   1       71.56      138.16    106.81 o
  17   7   1        3.55      -58.76    116.14 o
 -17   8   1        9.78       47.17    163.72 o
 -16   8   1      137.51      138.74    152.62 o
 -15   8   1       83.87       38.85    138.74 o
 -14   8   1       91.70       -5.84     85.20 o
 -13   8   1     1203.25     1461.23    110.74 o
 -12   8   1      579.65      803.16    169.27 o
 -11   8   1     1421.22     1453.74    101.97 o
 -10   8   1     2795.85     2786.74    203.95 o
  -9   8   1      126.70      228.91     62.46 o
  -8   8   1     3419.65     3731.46    127.36 o
  -7   8   1     2204.22     2054.30     87.92 o
  -6   8   1     4343.57     4432.26    114.51 o
  -5   8   1     3487.51     3500.25    123.36 o
  -4   8   1     1078.59     1029.95     53.08 o
  -3   8   1       51.64       -7.81     33.55 o
  -2   8   1      365.98      303.56     39.93 o
  -1   8   1        9.89      -12.78     31.55 o
   0   8   1     1256.89     1373.21     61.58 o
   1   8   1     3317.12     3341.54     85.95 o
   2   8   1      624.08      678.51     68.89 o
   3   8   1     1138.43     1139.10     53.59 o
   4   8   1     2577.46     2663.53     91.83 o
   5   8   1     1097.50     1249.72     68.26 o
   6   8   1     2244.58     2181.40    151.17 o
   7   8   1     3727.98     4286.20    117.82 o
   8   8   1      491.62      383.81     57.03 o
   9   8   1     2404.45     2380.10    122.62 o
  10   8   1      717.56      797.22     91.57 o
  11   8   1      154.27      334.50    135.97 o
  12   8   1      936.36      784.30     95.03 o
  13   8   1       32.44      111.38     84.30 o
  14   8   1      122.80      182.79     92.16 o
  15   8   1       97.29      -36.73    100.01 o
  16   8   1       35.71      -67.98    107.92 o
 -16   9   1       29.26      172.04    158.17 o
 -15   9   1      398.11      221.99    152.62 o
 -14   9   1      135.54       42.14     93.94 o
 -13   9   1      992.04      973.31    102.89 o
 -12   9   1      466.17      419.01    119.32 o
 -11   9   1     1880.70     1922.53    124.49 o
 -10   9   1      471.60      509.33    134.58 o
  -9   9   1     3864.91     3886.85    125.10 o
  -8   9   1      515.12      419.37     57.55 o
  -7   9   1     6273.19     5933.40    189.19 o
  -6   9   1        1.32      -48.21     46.85 o
  -5   9   1     9256.39     8875.60    156.57 o
  -4   9   1      567.67      548.02     48.57 o
  -3   9   1     3404.31     3286.69    100.09 o
  -2   9   1      667.63      619.92     50.63 o
  -1   9   1        9.68       -2.23     37.02 o
   0   9   1      462.28      413.62     46.81 o
   1   9   1       15.56       -4.19     39.25 o
   2   9   1      160.95      222.45     42.52 o
   3   9   1        4.77       30.81     40.06 o
   4   9   1     1686.50     1841.71     93.75 o
   5   9   1      197.35      110.26     50.07 o
   6   9   1     3957.15     3874.65    193.81 o
   7   9   1     1073.20     1037.79     69.67 o
   8   9   1     2749.23     2784.78    109.47 o
   9   9   1      811.66      795.95     70.23 o
  10   9   1     1393.37     1520.67     87.05 o
  11   9   1      718.86      544.96     90.47 o
  12   9   1      907.44      757.70    100.92 o
  13   9   1      993.71      883.19    110.74 o
  14   9   1      428.92      554.68    109.83 o
  15   9   1      211.41      219.99    111.79 o
 -15  10   1       57.39      -41.62    152.62 o
 -14  10   1      721.50      949.01    174.82 o
 -13  10   1        0.48       59.79     91.10 o
 -12  10   1      698.21      684.04    140.13 o
 -11  10   1       20.58       67.65     85.34 o
 -10  10   1     1275.14     1205.48    107.70 o
  -9  10   1      357.19      385.13     85.34 o
  -8  10   1     2250.01     2012.98    120.56 o
  -7  10   1      735.57      827.26     72.03 o
  -6  10   1     4026.82     4045.65    160.27 o
  -5  10   1      370.21      438.84     58.88 o
  -4  10   1     6207.08     6027.16    176.23 o
  -3  10   1       44.82       21.36     45.08 o
  -2  10   1     4871.54     5113.63    168.62 o
  -1  10   1       63.31       40.56     45.08 o
   0  10   1     2420.42     2543.69     88.59 o
   1  10   1     1856.12     1856.64     82.04 o
   2  10   1      738.23      871.85     57.44 o
   3  10   1     2835.84     2927.14    107.34 o
   4  10   1      702.27      792.53    138.40 o
   5  10   1     1597.03     1595.27     84.71 o
   6  10   1     1024.72     1183.94     76.48 o
   7  10   1      540.47      481.63     67.13 o
   8  10   1     1053.89     1127.26     90.41 o
   9  10   1     1064.74     1052.81     80.97 o
  10  10   1      195.25      119.32     84.30 o
  11  10   1      755.65      657.65    147.07 o
  12  10   1       77.62       55.50    130.42 o
  13  10   1      518.53      258.06    155.39 o
  14  10   1      257.04      144.29    166.49 o
 -14  11   1       91.81       77.70    158.17 o
 -13  11   1        3.37       44.40    144.29 o
 -12  11   1       98.96      136.14     96.99 o
 -11  11   1      336.32      215.90     95.15 o
 -10  11   1       96.21      139.17     89.26 o
  -9  11   1     1260.27     1153.06    110.85 o
  -8  11   1      589.20      341.83     92.16 o
  -7  11   1      226.86      227.94     81.86 o
  -6  11   1      258.33      366.23     79.08 o
  -5  11   1       15.46       47.32     59.75 o
  -4  11   1       23.59       39.66     48.69 o
  -3  11   1      974.56     1014.68     66.79 o
  -2  11   1      133.57      124.48     49.75 o
  -1  11   1      394.18      363.70     56.48 o
   0  11   1       83.71       98.38     48.11 o
   1  11   1     1234.62     1255.07     71.02 o
   2  11   1      515.03      408.79     77.70 o
   3  11   1       95.41       82.24     57.63 o
   4  11   1      266.81      388.12     86.90 o
   5  11   1       99.82       72.45     75.14 o
   6  11   1       52.09       93.08     61.89 o
   7  11   1      579.53      655.42     77.29 o
   8  11   1      474.29      550.03    152.62 o
   9  11   1     1081.25     1067.32    195.63 o
  10  11   1      386.00      360.73    141.52 o
  11  11   1      341.08      466.18    147.07 o
  12  11   1       22.22      -77.70    135.97 o
  13  11   1        2.82      -38.85    147.07 o
 -13  12   1       46.30      172.04    158.17 o
 -12  12   1      444.23      380.16    160.94 o
 -11  12   1        2.93       94.01    105.90 o
 -10  12   1       37.09      -70.87     98.05 o
  -9  12   1       24.30      -39.03    131.81 o
  -8  12   1       32.89      171.19     89.13 o
  -7  12   1      199.37      255.14     90.19 o
  -6  12   1     1538.59     1538.77    117.68 o
  -5  12   1        2.23      -23.05     83.37 o
  -4  12   1      381.12      331.61     69.41 o
  -3  12   1       24.70       -6.96     53.70 o
  -2  12   1        0.05      -30.42     53.98 o
  -1  12   1      219.35      373.71     58.90 o
   0  12   1      846.86      842.28     70.19 o
   1  12   1       21.13       33.99     54.11 o
   2  12   1      184.50      162.84     67.03 o
   3  12   1        0.89       81.11     64.60 o
   4  12   1      233.57      304.11     67.81 o
   5  12   1      448.54      394.07     90.27 o
   6  12   1       72.44      150.06     87.30 o
   7  12   1      168.10      201.25    127.64 o
   8  12   1      114.30       86.62     90.19 o
   9  12   1       70.65       77.70    135.97 o
  10  12   1       11.12       16.65    144.29 o
  11  12   1       24.69      197.02    163.72 o
  12  12   1       23.61      -38.85    163.72 o
 -11  13   1     1407.87     1270.89    199.79 o
 -10  13   1       53.90      -11.78    142.91 o
  -9  13   1     1482.92     1565.65    162.33 o
  -8  13   1      217.92      223.82    103.49 o
  -7  13   1     1167.90     1284.84    128.51 o
  -6  13   1      563.52      623.70    104.85 o
  -5  13   1     1537.98     1539.02    126.46 o
  -4  13   1        9.87       47.64     73.01 o
  -3  13   1      315.87      157.93     85.74 o
  -2  13   1       61.26       24.47     69.87 o
  -1  13   1      237.80      241.29     62.70 o
   0  13   1        2.17      120.39     63.78 o
   1  13   1      137.77      166.31     86.51 o
   2  13   1       13.55       41.50     61.29 o
   3  13   1       11.36       22.60     87.41 o
   4  13   1       66.09      159.56     92.22 o
   5  13   1       11.93      -74.21    140.13 o
   6  13   1     1036.09     1012.68    115.72 o
   7  13   1       28.52      -79.22    101.52 o
   8  13   1     1395.45     1451.09    172.04 o
   9  13   1      109.52       16.65    147.07 o
  10  13   1      429.10      596.60    166.49 o
  -9  14   1        0.29       92.42    118.60 o
  -8  14   1     1444.63     1375.33    145.04 o
  -7  14   1       47.48      138.65    111.64 o
  -6  14   1     1311.12     1354.97    241.41 o
  -5  14   1       31.80      112.88    120.71 o
  -4  14   1      675.67      721.52    119.64 o
  -3  14   1      109.90       17.95     79.53 o
  -2  14   1      330.39      283.38     84.88 o
  -1  14   1        0.74       21.89     78.40 o
   0  14   1      140.79      108.91    116.26 o
   1  14   1        5.32      -24.67     97.11 o
   2  14   1       13.31      111.81     96.75 o
   3  14   1      146.60      125.42     98.96 o
   4  14   1        1.76        2.70    102.89 o
   5  14   1      328.58      418.96    210.89 o
   6  14   1       20.54      141.16    156.78 o
   7  14   1      864.54     1044.10    134.40 o
   8  14   1       29.01      407.91    172.04 o
  -6  15   1       27.79        4.85    120.66 o
  -5  15   1      331.96      334.17    123.57 o
  -4  15   1      617.48      574.17    125.53 o
  -3  15   1       91.99       80.86     92.57 o
  -2  15   1      922.55      879.23    134.40 o
  -1  15   1       17.94      -66.62    112.71 o
   0  15   1      207.57      118.03    109.83 o
   1  15   1      376.40      297.87    119.50 o
   2  15   1       18.68       -5.74    126.26 o
   3  15   1      309.50      274.20    119.32 o
   4  15   1      141.93      -13.22    116.14 o
   5  15   1       86.52       21.79    120.56 o
 -20   0   2     1513.76     1793.80    230.31 o
 -19   0   2      191.46      354.63    103.00 o
 -18   0   2     3249.25     2896.97    221.99 o
 -17   0   2      156.69       77.70    113.77 o
 -16   0   2     5465.40     5688.50    263.61 o
 -15   0   2       13.82      -11.10     94.35 o
 -14   0   2      722.54     1015.61    119.32 o
 -13   0   2       91.02       91.57     72.15 o
 -12   0   2     3937.79     4109.59    185.92 o
 -11   0   2      169.91      219.22     69.37 o
 -10   0   2     7017.57     6817.88    230.31 o
  -9   0   2      447.23      496.70     66.60 o
  -8   0   2     3368.36     3657.29    141.52 o
  -7   0   2     5698.80     6118.61    188.69 o
  -6   0   2     5946.15     6185.20    183.14 o
  -5   0   2    16374.90    16038.79    394.03 o
  -4   0   2    34783.62    36356.45    838.01 o
  -3   0   2     6414.73     6734.63    172.04 o
  -2   0   2       20.99      -24.77     14.24 o
  -1   0   2   116464.50   104229.60   4585.49 o
   0   0   2    40671.70    40943.01    715.42 o
   1   0   2   110691.38   108856.70   1761.94 o
   2   0   2    40207.61    38922.44    633.73 o
   3   0   2    38003.31    36621.74    602.29 o
   4   0   2    15499.35    16407.85    399.58 o
   5   0   2     7576.61     7159.18    199.79 o
   6   0   2    11159.53    10575.06    283.04 o
   7   0   2     5890.21     5796.72    188.69 o
   8   0   2     8139.06     7758.56    238.64 o
   9   0   2     2729.46     2572.31    138.74 o
  10   0   2     2807.50     2789.88    152.62 o
  11   0   2     1818.95     1859.01    107.70 o
  12   0   2        2.78      -42.58     59.63 o
  13   0   2      144.45       68.56     77.70 o
  14   0   2      184.53      119.02     72.52 o
  15   0   2        5.89     -104.06    106.83 o
  16   0   2      428.79      646.55    130.42 o
  17   0   2      495.74      638.22    149.84 o
  18   0   2       84.61      205.34    155.39 o
 -20   1   2       41.29       33.07     89.11 o
 -19   1   2      790.98      755.09     95.53 o
 -18   1   2      168.41      167.45     94.12 o
 -17   1   2     2232.78     2252.54    165.11 o
 -16   1   2      680.23      870.35    106.83 o
 -15   1   2     1654.09     1754.73    114.67 o
 -14   1   2       80.90       18.04     60.83 o
 -13   1   2     2463.07     2500.69    116.73 o
 -12   1   2     1264.69     1391.86    135.97 o
 -11   1   2     1322.59     1428.28     98.51 o
 -10   1   2      247.72      212.67     46.08 o
  -9   1   2      187.90      226.96     41.20 o
  -8   1   2      500.04      581.34     45.13 o
  -7   1   2     5558.87     5810.74    128.51 o
  -6   1   2    15848.18    16867.74    323.27 o
  -5   1   2    11430.97    12005.35    214.85 o
  -4   1   2     1102.00     1276.44     63.82 o
  -3   1   2     3384.58     3363.25     52.87 o
  -2   1   2     6866.60     7325.09     89.69 o
  -1   1   2     5309.88     5497.16     63.23 o
   0   1   2    41283.22    41565.85    481.73 o
   1   1   2        9.19        4.32      7.27 o
   2   1   2    73320.35    73107.58    833.48 o
   3   1   2    18260.90    17807.74    254.11 o
   4   1   2    41147.96    41567.45    557.46 o
   5   1   2    17440.25    16963.36    244.54 o
   6   1   2    10428.52    10568.58    166.96 o
   7   1   2    17255.31    16958.96    282.29 o
   8   1   2     1996.85     2029.88     71.95 o
   9   1   2     5986.74     5918.96    148.43 o
  10   1   2      415.36      361.96     66.42 o
  11   1   2      178.24      141.90     46.66 o
  12   1   2      244.46      161.40     45.99 o
  13   1   2      485.92      563.72     55.47 o
  14   1   2        7.33       10.60     50.20 o
  15   1   2        1.22      -53.41     61.32 o
  16   1   2      174.77       62.58    108.22 o
  17   1   2       38.19       33.53     93.06 o
  18   1   2      159.56      253.84    110.85 o
 -20   2   2        2.11      -69.11     90.18 o
 -19   2   2        1.26       99.41     84.34 o
 -18   2   2      143.67      224.48     76.67 o
 -17   2   2       29.57      112.74     84.30 o
 -16   2   2      161.50      270.58    126.26 o
 -15   2   2       28.08       71.23    123.48 o
 -14   2   2     1284.05     1412.13    116.54 o
 -13   2   2     2913.79     3104.12    123.43 o
 -12   2   2      256.17      260.20     72.15 o
 -11   2   2     5232.83     4827.62    160.94 o
 -10   2   2     2945.55     2553.99    213.67 o
  -9   2   2     4753.19     4609.21    124.58 o
  -8   2   2     4967.04     4701.36    118.70 o
  -7   2   2     1108.01     1213.36    174.82 o
  -6   2   2    14124.95    14590.31    369.06 o
  -5   2   2      274.87      309.55     31.39 o
  -4   2   2     4133.21     3953.55     91.57 o
  -3   2   2    10747.91    10509.88    133.80 o
  -2   2   2      954.32     1063.29     21.17 o
  -1   2   2      710.62      821.99     24.61 o
   0   2   2      671.96      684.71     19.23 o
   1   2   2     8130.94     8229.43    104.37 o
   2   2   2     9490.48     9482.91    139.31 o
   3   2   2     2966.02     3064.86     62.32 o
   4   2   2     4612.54     4868.58     87.42 o
   5   2   2      955.47      973.28     46.05 o
   6   2   2    10481.96    10737.16    171.32 o
   7   2   2     1232.58     1309.56     59.54 o
   8   2   2     4564.83     4466.17    102.35 o
   9   2   2     2632.32     2891.84     87.39 o
  10   2   2      480.35      437.18     46.75 o
  11   2   2     1461.18     1463.10    114.28 o
  12   2   2      251.40      305.08     47.14 o
  13   2   2      253.24      277.86     55.27 o
  14   2   2      264.44      201.34     54.34 o
  15   2   2      211.00       77.91     67.13 o
  16   2   2        6.87       72.53     74.01 o
  17   2   2       16.08       45.97     95.03 o
  18   2   2        4.44        1.22    106.60 o
 -20   3   2        4.71      -77.28     90.75 o
 -19   3   2      117.12      171.43     87.35 o
 -18   3   2       81.51      113.20     78.96 o
 -17   3   2       83.94      182.75     84.28 o
 -16   3   2      741.59      613.54     72.41 o
 -15   3   2      180.16      134.58     79.08 o
 -14   3   2     3159.12     3310.14    263.61 o
 -13   3   2      271.79      307.89     63.75 o
 -12   3   2     2187.73     2271.35    109.83 o
 -11   3   2     2267.39     2254.40    107.92 o
 -10   3   2     9317.80     9218.90    204.98 o
  -9   3   2     6354.33     6693.61    159.83 o
  -8   3   2     9171.75     8713.68    185.35 o
  -7   3   2     3949.26     3255.87    120.71 o
  -6   3   2     8201.90     8188.59    169.27 o
  -5   3   2    39405.74    39331.86    770.03 o
  -4   3   2       87.44       60.04     31.63 o
  -3   3   2    16069.15    16383.79    181.53 o
  -2   3   2     3378.54     3211.62     49.13 o
  -1   3   2    18222.80    18242.83    225.89 o
   0   3   2      345.28      322.69     13.76 o
   1   3   2     6652.97     6586.06     91.41 o
   2   3   2      271.54      286.63     22.71 o
   3   3   2      463.86      564.42     29.17 o
   4   3   2      720.73      862.88     41.46 o
   5   3   2     3039.88     2904.53    208.12 o
   6   3   2     3311.09     3544.46     97.23 o
   7   3   2      382.20      327.81     69.89 o
   8   3   2     5467.34     5309.22    122.51 o
   9   3   2      112.76      117.84     37.83 o
  10   3   2     9432.52     9268.16    173.94 o
  11   3   2      581.42      604.61     56.54 o
  12   3   2     3670.93     3600.92    111.78 o
  13   3   2        7.89      -27.38     47.48 o
  14   3   2     2165.45     2058.98    106.06 o
  15   3   2      121.89      128.08    105.85 o
  16   3   2      429.39      331.80     78.41 o
  17   3   2       87.91       75.60     99.84 o
  18   3   2      156.70      -84.11    106.81 o
 -19   4   2        2.10      105.45    102.03 o
 -18   4   2      340.82      383.38     83.58 o
 -17   4   2      844.25      722.44    101.15 o
 -16   4   2      221.47      223.09     69.41 o
 -15   4   2     1221.57     1324.95     84.88 o
 -14   4   2     2354.70     2074.01    122.09 o
 -13   4   2     1426.88     1451.65     96.08 o
 -12   4   2     1167.51     1128.72     83.24 o
 -11   4   2      525.31      712.37     69.14 o
 -10   4   2     5615.59     5474.06    150.93 o
  -9   4   2    11185.37    11089.77    330.21 o
  -8   4   2    10242.68     9743.05    206.94 o
  -7   4   2    28106.83    28745.26    499.36 o
  -6   4   2      672.41      478.42     45.13 o
  -5   4   2    12423.03    12111.98    263.67 o
  -4   4   2    11103.47    11042.59    149.64 o
  -3   4   2     8753.76     9154.10    174.23 o
  -2   4   2    21374.80    20748.50    227.67 o
  -1   4   2     1466.62     1416.92     42.35 o
   0   4   2    18518.48    18691.01    218.41 o
   1   4   2     5907.33     5966.01     89.51 o
   2   4   2       85.56      125.96     25.28 o
   3   4   2    27701.68    29341.22    404.74 o
   4   4   2       93.42       75.03     28.10 o
   5   4   2     5867.01     5392.41    123.42 o
   6   4   2      986.40     1101.53     53.82 o
   7   4   2     5666.57     5655.92    184.61 o
   8   4   2      499.35      506.38     46.46 o
   9   4   2     6819.71     6756.82    138.65 o
  10   4   2      884.44      878.62     73.49 o
  11   4   2     3719.46     4132.52    151.57 o
  12   4   2       37.82       37.97     52.82 o
  13   4   2     3438.88     3327.50    101.24 o
  14   4   2       13.95      -78.89     61.40 o
  15   4   2      950.09     1037.31    202.64 o
  16   4   2      296.06      230.32     78.37 o
  17   4   2      468.21      425.40     91.00 o
 -19   5   2      682.23      649.32    174.82 o
 -18   5   2       12.30      -16.45     95.03 o
 -17   5   2      264.05      197.22     85.07 o
 -16   5   2      196.64      213.81     68.85 o
 -15   5   2       36.03       30.99     58.15 o
 -14   5   2      348.28      273.03     61.23 o
 -13   5   2      136.78      140.50     51.73 o
 -12   5   2     3052.12     2642.46    114.64 o
 -11   5   2      923.63      846.89     59.15 o
 -10   5   2     1893.35     1842.67     97.87 o
  -9   5   2     4281.34     3978.94    177.59 o
  -8   5   2     5112.92     5148.86    143.07 o
  -7   5   2     5366.12     5504.05    255.29 o
  -6   5   2     2238.44     2105.67     64.43 o
  -5   5   2     5777.19     6032.06     86.44 o
  -4   5   2      338.68      674.08     34.99 o
  -3   5   2     2727.31     2753.08     65.24 o
  -2   5   2     2904.28     2775.27     53.19 o
  -1   5   2     2272.55     2436.63     49.26 o
   0   5   2     5103.28     5182.06     66.55 o
   1   5   2    24139.12    25280.94    277.27 o
   2   5   2     6166.00     6379.90    110.54 o
   3   5   2     1367.33     1704.55     51.86 o
   4   5   2      378.24      399.26     34.23 o
   5   5   2      168.75      258.88     32.56 o
   6   5   2     2288.49     2495.45    110.34 o
   7   5   2      101.01      114.62     36.65 o
   8   5   2     7403.49     7071.26    180.72 o
   9   5   2       53.97      135.99     42.87 o
  10   5   2     5892.00     5468.09    162.49 o
  11   5   2      622.10      667.28     62.62 o
  12   5   2     1586.28     1489.79     79.89 o
  13   5   2       13.64       27.75     59.28 o
  14   5   2       34.34      -13.46     66.81 o
  15   5   2        0.06      -31.97     71.98 o
  16   5   2       24.06       22.50     78.71 o
  17   5   2        8.27      -68.34     85.26 o
 -19   6   2        0.69      -88.80    163.72 o
 -18   6   2       70.97       -5.55    155.39 o
 -17   6   2       27.28      -17.25     95.15 o
 -16   6   2        3.68      -25.23     84.30 o
 -15   6   2       39.51        9.78     82.13 o
 -14   6   2      554.93      527.56     72.68 o
 -13   6   2      275.45      330.87     78.98 o
 -12   6   2      132.21      132.37     74.76 o
 -11   6   2      184.27      181.70     48.14 o
 -10   6   2       56.05       90.49     48.65 o
  -9   6   2        2.96       35.90     37.51 o
  -8   6   2     1486.07     1623.90     70.94 o
  -7   6   2      224.41      230.83     35.26 o
  -6   6   2     2098.48     2206.74     59.53 o
  -5   6   2      132.11      230.51     23.69 o
  -4   6   2     3031.55     3077.76     71.94 o
  -3   6   2      466.27      517.48     34.10 o
  -2   6   2      295.92      319.20     37.25 o
  -1   6   2      695.54      755.81     30.39 o
   0   6   2      242.15      264.70     24.56 o
   1   6   2     4177.51     4493.27     71.98 o
   2   6   2      960.91     1187.39     64.88 o
   3   6   2      170.95      123.95     27.05 o
   4   6   2       29.23       69.62     34.44 o
   5   6   2      112.64      161.44     35.69 o
   6   6   2      199.49      193.32     39.09 o
   7   6   2      255.09      280.96     53.14 o
   8   6   2       78.84       97.22     43.88 o
   9   6   2        0.83        5.21     43.95 o
  10   6   2      296.74      346.84     71.95 o
  11   6   2       10.40        7.26     52.06 o
  12   6   2       80.65       94.78     50.60 o
  13   6   2      148.79       29.42     62.96 o
  14   6   2       15.09       13.50     69.89 o
  15   6   2      221.16      303.85     98.11 o
  16   6   2       22.84       -5.07    101.52 o
  17   6   2       12.77       48.70    110.22 o
 -18   7   2      100.29       74.92    155.39 o
 -17   7   2      314.21      210.89    147.07 o
 -16   7   2       85.47      -37.12    109.61 o
 -15   7   2      231.68      112.38     84.37 o
 -14   7   2      384.03      286.82     80.38 o
 -13   7   2      396.29      299.61     77.34 o
 -12   7   2     2975.39     2643.66    185.92 o
 -11   7   2     2891.48     2509.87    123.43 o
 -10   7   2     3079.40     3295.04    138.74 o
  -9   7   2     5995.72     6154.00    174.33 o
  -8   7   2     2163.37     2024.78     85.47 o
  -7   7   2     8399.77     8105.50    228.94 o
  -6   7   2      534.21      577.74     53.50 o
  -5   7   2     6403.21     6330.96    146.99 o
  -4   7   2      477.47      518.68     38.84 o
  -3   7   2     4716.85     4599.48     94.44 o
  -2   7   2     2256.42     2112.03     68.94 o
  -1   7   2     2929.81     2971.61     62.53 o
   0   7   2     1201.90     1223.62     45.06 o
   1   7   2     3614.64     3523.94     59.35 o
   2   7   2        0.08      -23.95     25.90 o
   3   7   2        2.13       30.63     28.46 o
   4   7   2      137.34      123.71     31.82 o
   5   7   2      604.24      641.86     45.91 o
   6   7   2     1815.31     1894.42     79.60 o
   7   7   2      912.65     1004.71     73.20 o
   8   7   2     2434.94     2425.24    113.75 o
   9   7   2       90.40       50.09     58.77 o
  10   7   2     2754.49     2899.78    187.30 o
  11   7   2       24.45       58.35     70.31 o
  12   7   2      830.89      832.80     96.40 o
  13   7   2        0.72      -49.72     83.24 o
  14   7   2      584.26      780.24    108.89 o
  15   7   2       29.99     -145.98     96.99 o
  16   7   2      354.22      575.90    120.71 o
 -17   8   2      396.02      455.08    172.04 o
 -16   8   2      240.64      345.69    104.96 o
 -15   8   2      824.88      996.46    124.87 o
 -14   8   2      313.58      352.94     92.16 o
 -13   8   2     1419.56     1316.11    323.27 o
 -12   8   2     1588.43     1415.19    155.39 o
 -11   8   2     2455.59     2564.31    158.17 o
 -10   8   2     3864.03     3942.24    117.35 o
  -9   8   2     5318.62     5403.76    133.22 o
  -8   8   2     7022.19     6918.65    197.31 o
  -7   8   2     5725.64     5585.36    272.63 o
  -6   8   2     8534.52     8263.93    143.39 o
  -5   8   2     1651.59     1764.08    104.54 o
  -4   8   2     9953.40     9740.33    158.01 o
  -3   8   2        1.10      -16.35     33.13 o
  -2   8   2     7682.57     7348.17    130.37 o
  -1   8   2       45.59       -5.87     34.24 o
   0   8   2     2493.56     2379.00     77.46 o
   1   8   2     1495.96     1596.91     68.94 o
   2   8   2      191.50      193.54     38.50 o
   3   8   2      117.92      146.35     32.49 o
   4   8   2      731.01      773.41     57.67 o
   5   8   2      665.21      667.66     55.77 o
   6   8   2      151.47      155.42     48.48 o
   7   8   2     3009.04     3043.63    155.10 o
   8   8   2      329.45      419.35     88.80 o
   9   8   2     3397.63     3314.92    345.47 o
  10   8   2       38.34       58.91     68.34 o
  11   8   2     3024.99     2978.42    296.91 o
  12   8   2      184.87      145.73     81.41 o
  13   8   2     1480.18     1647.73    122.62 o
  14   8   2        0.33       46.60     95.03 o
  15   8   2      479.14      433.87    145.68 o
 -17   9   2        1.12       86.02    163.72 o
 -16   9   2      938.48      924.03    172.04 o
 -15   9   2       39.07       41.82     98.96 o
 -14   9   2      807.13      897.14    246.96 o
 -13   9   2      170.36       67.97    111.00 o
 -12   9   2      315.93      281.52     82.34 o
 -11   9   2      861.28     1052.39     99.90 o
 -10   9   2     1561.54     1323.20    137.36 o
  -9   9   2     1726.25     1727.05     88.61 o
  -8   9   2     4089.42     4105.69    118.87 o
  -7   9   2     4229.03     3702.11    111.86 o
  -6   9   2     2091.13     2134.74    140.43 o
  -5   9   2     5474.12     5448.64    116.88 o
  -4   9   2        0.36        4.04     47.70 o
  -3   9   2     6242.54     6356.99    209.47 o
  -2   9   2    10720.91    10140.88    167.45 o
  -1   9   2     8795.94     8860.28    257.13 o
   0   9   2      310.50      386.52     44.92 o
   1   9   2      885.65      815.08     54.87 o
   2   9   2      256.55      195.15     41.32 o
   3   9   2     1954.08     2004.33     94.28 o
   4   9   2        4.96       14.94     59.77 o
   5   9   2      317.41      395.79     57.18 o
   6   9   2      128.04       25.20     51.22 o
   7   9   2      275.82      227.42     55.43 o
   8   9   2      366.07      291.42     86.97 o
   9   9   2      121.07      129.33     58.96 o
  10   9   2     1523.17     1555.07    110.74 o
  11   9   2      574.19      732.04     98.38 o
  12   9   2     1006.00     1085.10    124.87 o
  13   9   2       46.62       25.75     95.15 o
  14   9   2      464.26      455.08    110.74 o
  15   9   2       36.21      114.86    112.50 o
 -16  10   2      242.49      255.29    166.49 o
 -15  10   2      149.79      -44.40    147.07 o
 -14  10   2      546.82      607.95    148.46 o
 -13  10   2      253.55       97.12    127.64 o
 -12  10   2       83.62      206.73     88.30 o
 -11  10   2      726.07      661.89    135.97 o
 -10  10   2      780.79      647.22     95.73 o
  -9  10   2      872.79      917.70     94.12 o
  -8  10   2      915.71     1148.69    105.45 o
  -7  10   2      136.77      154.29     71.60 o
  -6  10   2      779.21      732.61     59.16 o
  -5  10   2      933.01     1004.63    108.14 o
  -4  10   2      269.74      244.00     49.20 o
  -3  10   2     5618.67     5612.22    124.79 o
  -2  10   2     2316.10     2308.44     93.72 o
  -1  10   2     5709.40     5740.32    124.52 o
   0  10   2      844.77      954.41     68.85 o
   1  10   2     5228.18     5270.72    120.32 o
   2  10   2      885.28      879.24     59.64 o
   3  10   2     4746.60     4814.26    134.44 o
   4  10   2     2235.61     2375.61    219.18 o
   5  10   2     1531.83     1654.43     87.57 o
   6  10   2     2648.32     2796.33    110.45 o
   7  10   2      183.18      166.55     68.69 o
   8  10   2      605.70      561.00     71.41 o
   9  10   2      418.44      461.73     71.51 o
  10  10   2      125.71        4.55     83.25 o
  11  10   2      188.27       63.82    124.87 o
  12  10   2       75.83      158.17    141.52 o
  13  10   2        1.85      102.67    149.84 o
  14  10   2        4.39       94.35    166.49 o
 -15  11   2      874.79      779.74    194.24 o
 -14  11   2       18.57       63.82    149.84 o
 -13  11   2     1006.03     1154.63    190.08 o
 -12  11   2       85.28       68.41     95.90 o
 -11  11   2      223.60      185.92     90.26 o
 -10  11   2      144.02      209.67     89.26 o
  -9  11   2      200.70      267.44    141.52 o
  -8  11   2        1.93       94.38     82.34 o
  -7  11   2      306.16      227.17     81.27 o
  -6  11   2      711.76      718.35     91.22 o
  -5  11   2      131.36       35.85     59.10 o
  -4  11   2     6443.86     6221.84    172.46 o
  -3  11   2      303.33      239.73     51.05 o
  -2  11   2     3663.85     3759.40    111.22 o
  -1  11   2       19.20       13.21     48.44 o
   0  11   2     9313.46     9160.91    194.26 o
   1  11   2       38.65       89.03     48.93 o
   2  11   2     6645.06     6693.61    230.74 o
   3  11   2     2615.33     2572.18    110.45 o
   4  11   2     6480.56     6424.44    160.67 o
   5  11   2     3815.14     3853.60    157.79 o
   6  11   2     1939.85     2070.32    100.36 o
   7  11   2     1833.49     1914.38    101.73 o
   8  11   2      147.81      200.74     72.58 o
   9  11   2      401.73      613.25    152.62 o
  10  11   2        6.02      -63.82    133.19 o
  11  11   2       69.58       -5.55    138.74 o
  12  11   2       47.51       38.85    149.84 o
  13  11   2        0.09     -249.74    152.62 o
 -13  12   2        0.51     -219.22    147.07 o
 -12  12   2      443.04      303.41    111.64 o
 -11  12   2       12.35       41.46     99.84 o
 -10  12   2      421.34      442.21    155.39 o
  -9  12   2        8.12      -70.76     86.33 o
  -8  12   2        0.35      -70.47     84.30 o
  -7  12   2       18.49       48.56     82.41 o
  -6  12   2      317.32      462.72    127.64 o
  -5  12   2      852.09      877.51     83.83 o
  -4  12   2      771.03      917.19     80.07 o
  -3  12   2     5168.75     4945.81    223.26 o
  -2  12   2       48.53      -18.77     52.67 o
  -1  12   2     8832.90     9160.77    174.91 o
   0  12   2      472.99      486.21     62.28 o
   1  12   2     7136.90     6861.78    260.34 o
   2  12   2     1323.69     1428.09     91.13 o
   3  12   2     3300.92     3304.33    128.09 o
   4  12   2     1520.53     1501.27     93.98 o
   5  12   2     1407.43     1408.80     91.94 o
   6  12   2     1027.97      874.02     88.61 o
   7  12   2      643.28      819.29    149.84 o
   8  12   2      558.63      710.37    149.84 o
   9  12   2      431.67      352.41    147.07 o
  10  12   2      550.56      335.76    158.17 o
  11  12   2       84.83       -5.55    158.17 o
 -11  13   2       53.56       11.80    112.81 o
 -10  13   2       55.17      130.15    110.74 o
  -9  13   2       28.78     -127.96     94.12 o
  -8  13   2        4.26      -47.20    101.28 o
  -7  13   2      260.51      289.97     96.14 o
  -6  13   2       66.06       31.73     90.19 o
  -5  13   2     1063.93     1130.48     95.88 o
  -4  13   2      189.29      217.61     74.72 o
  -3  13   2      594.53      458.61     80.59 o
  -2  13   2     1448.43     1565.31     99.83 o
  -1  13   2       49.62       10.28     90.06 o
   0  13   2     3502.75     3522.75    137.38 o
   1  13   2      275.60      285.77     63.95 o
   2  13   2     2161.40     2091.14    111.46 o
   3  13   2      394.96      472.78     81.16 o
   4  13   2      502.47      571.05    106.92 o
   5  13   2      577.52      613.85    104.96 o
   6  13   2      102.20       60.24    167.88 o
   7  13   2      718.89      862.99    174.82 o
   8  13   2       28.64      194.24    149.84 o
   9  13   2      229.12      210.89    155.39 o
  10  13   2        0.34       38.85    158.17 o
 -10  14   2      107.10      308.01    191.47 o
  -9  14   2      203.11      235.66    120.66 o
  -8  14   2      388.18      588.71    123.43 o
  -7  14   2        2.76       -4.05    104.85 o
  -6  14   2     1022.50      987.60    123.57 o
  -5  14   2       80.61       -5.55    103.99 o
  -4  14   2      507.48      543.10     90.77 o
  -3  14   2      269.08      144.73    123.51 o
  -2  14   2       79.37       69.09     81.10 o
  -1  14   2        2.56       -0.46     78.37 o
   0  14   2       35.26       84.00    112.02 o
   1  14   2      289.41      164.20     85.26 o
   2  14   2       44.41       43.91     99.55 o
   3  14   2       72.02      142.21    101.80 o
   4  14   2       88.51       16.83    105.90 o
   5  14   2       48.57      162.33    109.88 o
   6  14   2      477.92      410.68    158.17 o
   7  14   2      231.08      138.74    155.39 o
   8  14   2      315.37      366.28    174.82 o
  -7  15   2      826.53      771.42    202.57 o
  -6  15   2      307.44      228.91    123.57 o
  -5  15   2      678.27      826.07    135.39 o
  -4  15   2      182.57      295.18     96.33 o
  -3  15   2      615.22      676.11    141.70 o
  -2  15   2      239.49      273.40     96.43 o
  -1  15   2       27.94       -9.27    111.64 o
   0  15   2        0.14       53.25    112.81 o
   1  15   2      111.81      150.73    240.03 o
   2  15   2       35.03      152.71    160.94 o
   3  15   2        0.75        9.63    112.71 o
   4  15   2      133.81      412.43    124.49 o
 -20   1   3      190.97      184.39     88.64 o
 -19   1   3      220.47      264.50    103.94 o
 -18   1   3      480.13      395.33     97.87 o
 -17   1   3      771.48      728.17     92.22 o
 -16   1   3      380.12      342.21     76.45 o
 -15   1   3       14.43      -15.26     64.75 o
 -14   1   3      562.70      536.94     72.60 o
 -13   1   3      350.13      383.51     97.12 o
 -12   1   3     5584.84     5124.52    146.09 o
 -11   1   3      383.91      447.64     55.90 o
 -10   1   3    16072.46    14912.63    286.47 o
  -9   1   3     1492.99     1493.20     86.02 o
  -8   1   3    16532.71    16108.05    384.32 o
  -7   1   3      434.81      496.38     38.22 o
  -6   1   3    13346.57    13497.18    242.32 o
  -5   1   3     2051.13     2201.78     97.12 o
  -4   1   3     7966.13     7722.80    118.49 o
  -3   1   3     1673.88     1807.13     30.48 o
  -2   1   3    16042.17    16468.10    198.60 o
  -1   1   3     7537.54     7733.89     87.05 o
   0   1   3    24870.73    24231.96    316.81 o
   1   1   3     3230.92     3580.52     59.40 o
   2   1   3    15812.96    16000.85    193.45 o
   3   1   3     3539.76     3415.85     58.24 o
   4   1   3     1061.09     1103.68     38.48 o
   5   1   3      170.89      125.63     34.23 o
   6   1   3       36.45       -5.55     27.24 o
   7   1   3     1098.72     1190.65     48.76 o
   8   1   3     4936.86     4999.93    138.98 o
   9   1   3     1464.32     1456.16     64.31 o
  10   1   3     5684.67     5953.57    115.20 o
  11   1   3      452.34      451.19     48.36 o
  12   1   3      461.66      431.30     50.57 o
  13   1   3      225.74      228.96     51.34 o
  14   1   3      476.59      482.43     71.20 o
  15   1   3      204.83      225.42     83.24 o
  16   1   3       92.55      -26.44     91.22 o
  17   1   3      197.13      202.57    105.96 o
  18   1   3      313.80      263.61    174.82 o
 -20   2   3      195.27      239.44     90.77 o
 -19   2   3      189.83      210.61     81.58 o
 -18   2   3      563.10      601.40    117.93 o
 -17   2   3     1362.31     1637.90    117.68 o
 -16   2   3        4.78       14.47     73.56 o
 -15   2   3     4688.51     4488.97    406.52 o
 -14   2   3        7.44       31.98     80.47 o
 -13   2   3     2261.16     2497.93    114.77 o
 -12   2   3      180.61      149.31     80.47 o
 -11   2   3     9805.97     9559.45    209.92 o
 -10   2   3     2435.04     2578.05    100.07 o
  -9   2   3    36949.94    37419.89    636.71 o
  -8   2   3      459.61      583.62    127.64 o
  -7   2   3    33990.54    33934.86    570.98 o
  -6   2   3     1347.10     1435.99     60.83 o
  -5   2   3    65724.49    64116.92   2043.70 o
  -4   2   3    17671.80    17875.49    219.46 o
  -3   2   3    16009.18    15496.54    154.18 o
  -2   2   3     1125.60     1022.45     21.34 o
  -1   2   3      100.82      115.00     11.16 o
   0   2   3    15138.00    14427.41    174.08 o
   1   2   3     6769.54     6873.57     91.46 o
   2   2   3       56.83      121.90     36.39 o
   3   2   3     2377.43     2240.10     47.67 o
   4   2   3     1032.67     1047.11     39.14 o
   5   2   3      617.52      665.15     35.01 o
   6   2   3     1552.08     1719.71     66.88 o
   7   2   3     4456.78     4756.37    106.66 o
   8   2   3      737.44      838.82     43.28 o
   9   2   3     3926.71     3869.85    109.42 o
  10   2   3     3861.36     3902.21     94.14 o
  11   2   3     4237.09     4506.90    105.31 o
  12   2   3     3000.49     2951.40     92.76 o
  13   2   3     1170.16     1291.49     70.98 o
  14   2   3      458.38      351.86     69.87 o
  15   2   3      981.81     1101.22    125.48 o
  16   2   3       32.61      -80.05     89.68 o
  17   2   3      437.98      445.17    110.74 o
 -20   3   3       29.43      -27.96     90.07 o
 -19   3   3      169.81      386.47     98.29 o
 -18   3   3      227.24      123.94     75.30 o
 -17   3   3      109.83       37.21     81.41 o
 -16   3   3     1083.90     1223.30     96.99 o
 -15   3   3       50.50       84.59     98.51 o
 -14   3   3     2201.49     2349.55    122.62 o
 -13   3   3        1.67        4.64     53.93 o
 -12   3   3     1503.51     1575.34    100.92 o
 -11   3   3       28.66       55.21     46.97 o
 -10   3   3     9599.28     9488.38    207.88 o
  -9   3   3        9.84       -5.55     37.13 o
  -8   3   3    45344.13    44417.66    744.61 o
  -7   3   3      108.65       53.82     32.33 o
  -6   3   3    25857.51    24369.30    421.86 o
  -5   3   3     3031.61     2845.21    152.82 o
  -4   3   3    32021.02    32363.90    385.20 o
  -3   3   3    23439.31    23518.23    253.32 o
  -2   3   3     2350.99     2402.67     39.71 o
  -1   3   3    28976.51    29069.51    305.98 o
   0   3   3      100.11      134.64     14.22 o
   1   3   3    10082.25     9919.82    127.57 o
   2   3   3     2281.46     2334.36     48.29 o
   3   3   3      301.28      380.27     30.04 o
   4   3   3        2.69       53.86     57.82 o
   5   3   3     1048.79     1171.65     70.14 o
   6   3   3        0.92      -12.00     27.34 o
   7   3   3       38.01       54.07     36.96 o
   8   3   3      391.16      457.50     43.52 o
   9   3   3     1895.66     2101.06     71.55 o
  10   3   3      918.86      890.76     66.09 o
  11   3   3     3940.83     3879.07     98.23 o
  12   3   3     1048.14     1180.52     64.72 o
  13   3   3     1051.24      993.07     77.42 o
  14   3   3      921.09      852.62     80.59 o
  15   3   3      143.73       82.38     69.41 o
  16   3   3      613.47      440.12     98.72 o
  17   3   3       17.47      -52.72    102.67 o
 -20   4   3        6.90     -168.02    169.27 o
 -19   4   3       75.86      105.36     84.37 o
 -18   4   3       28.06       84.03     75.05 o
 -17   4   3       35.38      -54.68     68.77 o
 -16   4   3      443.56      492.73    116.54 o
 -15   4   3      410.54      617.16     85.20 o
 -14   4   3     3913.64     3969.12    170.65 o
 -13   4   3      747.73      667.38     76.45 o
 -12   4   3     2582.82     2644.30    116.14 o
 -11   4   3     3994.28     4116.45    235.86 o
 -10   4   3      442.20      381.48     55.28 o
  -9   4   3     4710.31     4647.92    197.02 o
  -8   4   3     2170.70     2058.43    160.94 o
  -7   4   3    17699.17    18792.75    342.39 o
  -6   4   3     6469.88     6626.95    277.49 o
  -5   4   3     2268.98     2806.52     74.99 o
  -4   4   3     8286.10     8968.26    112.12 o
  -3   4   3      673.78      689.30     41.18 o
  -2   4   3    18683.58    18872.68    209.33 o
  -1   4   3     3158.06     3275.27     47.70 o
   0   4   3    18094.25    18966.39    208.28 o
   1   4   3    11825.45    12313.44    142.25 o
   2   4   3     1012.74     1127.48     40.28 o
   3   4   3    19860.88    19207.39    238.25 o
   4   4   3      296.92      334.41     31.18 o
   5   4   3    16326.49    16306.68    275.71 o
   6   4   3     1054.86      991.77     50.61 o
   7   4   3     2381.53     2287.59     76.77 o
   8   4   3     3747.50     3703.55     98.47 o
   9   4   3      615.27      736.96     58.48 o
  10   4   3     1148.21     1287.29     59.64 o
  11   4   3      161.84      241.25     52.42 o
  12   4   3      268.47      187.15     59.62 o
  13   4   3      102.79      124.39     62.25 o
  14   4   3       46.57      -64.69     64.41 o
  15   4   3        8.12      -11.33     81.81 o
  16   4   3        0.00      124.35     93.63 o
  17   4   3       25.36      -83.40    104.63 o
 -19   5   3      334.93      249.84     86.31 o
 -18   5   3      734.36      835.96     88.61 o
 -17   5   3      342.27      345.39     75.82 o
 -16   5   3     1752.16     2027.95    104.58 o
 -15   5   3      910.74      918.16     76.87 o
 -14   5   3     1136.57     1210.95    133.19 o
 -13   5   3     3783.18     4064.98    146.09 o
 -12   5   3      307.82      390.12    197.02 o
 -11   5   3     1925.72     1946.81    155.39 o
 -10   5   3      557.91      685.39     94.35 o
  -9   5   3      655.22      648.64     91.57 o
  -8   5   3        8.08      109.93     45.83 o
  -7   5   3      177.10      168.93     45.00 o
  -6   5   3     1742.47     1808.48     69.85 o
  -5   5   3    10302.04    10057.30    154.60 o
  -4   5   3     1373.24     1396.02     51.92 o
  -3   5   3     9938.17     9825.62    122.73 o
  -2   5   3    10192.13    10012.33    124.25 o
  -1   5   3     8727.50     8645.42    110.31 o
   0   5   3    20285.13    19630.43    199.63 o
   1   5   3    10860.49    10599.77    128.18 o
   2   5   3    35010.88    34063.97    365.18 o
   3   5   3     4227.86     4067.73     75.70 o
   4   5   3    29033.23    27762.80    392.98 o
   5   5   3        7.73       40.99     31.72 o
   6   5   3    15296.72    14871.79    233.70 o
   7   5   3     2580.81     2660.69    107.70 o
   8   5   3     9556.86     9260.76    201.02 o
   9   5   3      157.75      224.19     41.13 o
  10   5   3     1866.08     1711.57     73.00 o
  11   5   3      300.97      203.20     47.38 o
  12   5   3      430.83      432.29     84.89 o
  13   5   3       51.44       34.34     67.61 o
  14   5   3       42.87      -29.02     67.13 o
  15   5   3       38.88      -39.52     73.56 o
  16   5   3       41.01       82.11     83.82 o
  17   5   3       44.20      168.92    117.29 o
 -19   6   3      861.81      907.39    191.47 o
 -18   6   3     1095.02     1009.42    245.58 o
 -17   6   3     1124.08     1329.05    118.60 o
 -16   6   3     1824.03     1628.70    121.60 o
 -15   6   3      766.91      887.92    237.25 o
 -14   6   3      784.32      777.83     70.67 o
 -13   6   3      380.04      456.54     80.10 o
 -12   6   3     4959.15     5008.65    145.85 o
 -11   6   3     1370.72     1384.53    163.72 o
 -10   6   3     4267.72     4260.97    111.57 o
  -9   6   3      183.16      169.15     56.27 o
  -8   6   3       11.53       91.71     35.12 o
  -7   6   3      661.03      702.00     36.83 o
  -6   6   3     2040.01     2031.79     76.37 o
  -5   6   3       54.47       69.41     27.43 o
  -4   6   3    24370.88    23929.32    304.37 o
  -3   6   3     4814.69     4832.10    136.90 o
  -2   6   3    12512.41    12409.98    239.27 o
  -1   6   3    46373.21    45615.51    486.93 o
   0   6   3     6271.68     5989.82     78.32 o
   1   6   3    44707.92    43491.57    461.62 o
   2   6   3     2686.08     2779.15     63.67 o
   3   6   3    34156.66    33597.64    365.35 o
   4   6   3      306.41      335.32     32.17 o
   5   6   3    13064.06    12592.45    219.75 o
   6   6   3      468.72      478.28     72.18 o
   7   6   3     8699.78     8615.50    225.11 o
   8   6   3      696.68      775.57     56.96 o
   9   6   3     5741.38     5507.51    155.40 o
  10   6   3      690.48      718.74     54.79 o
  11   6   3      743.65      734.08     78.84 o
  12   6   3       21.11      -55.38     71.32 o
  13   6   3       23.33      150.31     69.80 o
  14   6   3       17.42      -63.93     76.50 o
  15   6   3        0.41      235.89     98.38 o
  16   6   3       98.61       -2.60    107.70 o
 -18   7   3      679.80      735.34    169.27 o
 -17   7   3      540.67      426.67    104.96 o
 -16   7   3     1248.73     1197.53    134.58 o
 -15   7   3      155.65      181.38     83.24 o
 -14   7   3      117.54       95.64     75.52 o
 -13   7   3      868.27      888.90    190.08 o
 -12   7   3        0.94       22.20     91.57 o
 -11   7   3     2435.92     2402.49    160.94 o
 -10   7   3       20.41       45.14     58.47 o
  -9   7   3     1034.91     1071.48    194.24 o
  -8   7   3      384.64      351.68     45.22 o
  -7   7   3     1501.98     1440.69     69.06 o
  -6   7   3      140.26      160.43     33.00 o
  -5   7   3     6369.10     6292.66    115.12 o
  -4   7   3      136.79      137.49     32.79 o
  -3   7   3     8415.29     8569.68    148.04 o
  -2   7   3     1070.57     1017.15     38.19 o
  -1   7   3     7971.28     7896.20    110.75 o
   0   7   3    19134.70    18413.19    216.42 o
   1   7   3     3050.08     2761.17     60.88 o
   2   7   3    13254.90    12832.28    158.60 o
   3   7   3       48.43       35.72     26.22 o
   4   7   3    11171.83    11086.00    145.05 o
   5   7   3       29.76       19.55     28.82 o
   6   7   3     5187.24     5125.29    124.99 o
   7   7   3     1738.68     1669.28     71.27 o
   8   7   3     4212.11     4044.67     97.30 o
   9   7   3     1269.91     1266.90    150.14 o
  10   7   3     1134.91     1247.86     76.87 o
  11   7   3       15.59      -83.21     71.60 o
  12   7   3      143.23       28.37     78.41 o
  13   7   3        1.15       60.95    115.16 o
  14   7   3      179.38       -8.50    177.59 o
  15   7   3        4.27       -9.18    101.13 o
  16   7   3        1.98     -222.04    111.02 o
 -18   8   3       28.48      -63.82    158.17 o
 -17   8   3      282.28      262.23    111.84 o
 -16   8   3        4.22       86.50    173.43 o
 -15   8   3       92.58      147.07     90.26 o
 -14   8   3      453.10      448.15     93.19 o
 -13   8   3      422.42      309.89     81.78 o
 -12   8   3     1021.38     1014.66     95.90 o
 -11   8   3     2243.93     2488.82    129.46 o
 -10   8   3      103.07      119.50     50.17 o
  -9   8   3     1632.57     1796.98     87.90 o
  -8   8   3      447.88      533.43     53.82 o
  -7   8   3     1913.92     2190.80     87.65 o
  -6   8   3     3725.03     4089.00     99.46 o
  -5   8   3     1255.10     1208.92     58.76 o
  -4   8   3     3492.89     3497.41     89.99 o
  -3   8   3     4099.24     4111.49     95.38 o
  -2   8   3       23.55       11.17     36.03 o
  -1   8   3     1064.73     1083.55     82.90 o
   0   8   3     3048.50     2994.83    151.00 o
   1   8   3     1820.08     1862.39    100.13 o
   2   8   3     3471.18     3433.56    103.26 o
   3   8   3     2943.29     2902.56     76.69 o
   4   8   3        2.15      -15.00     33.73 o
   5   8   3     1409.34     1393.23     59.19 o
   6   8   3     2723.24     2690.40     82.95 o
   7   8   3      131.46      132.63     42.47 o
   8   8   3     2229.06     2337.96     99.80 o
   9   8   3      131.49      161.76     56.85 o
  10   8   3      512.33      485.10     88.80 o
  11   8   3       26.41       34.69     76.52 o
  12   8   3        4.03      -29.35     81.41 o
  13   8   3      376.88      245.13    108.22 o
  14   8   3       79.86       31.80     98.05 o
  15   8   3        1.57      -76.69    170.65 o
 -17   9   3        4.63      -63.82    160.94 o
 -16   9   3      138.48      151.94    103.94 o
 -15   9   3       76.69      102.84    177.59 o
 -14   9   3      569.11      445.76     94.12 o
 -13   9   3       20.82      -22.20    113.77 o
 -12   9   3     1146.21     1010.82    141.52 o
 -11   9   3      111.74      120.28     70.56 o
 -10   9   3     3422.28     3403.58    144.21 o
  -9   9   3       93.45      142.53     69.47 o
  -8   9   3     6152.07     6080.79    256.63 o
  -7   9   3      414.70      414.91     55.66 o
  -6   9   3     9497.98     9493.28    219.89 o
  -5   9   3     1877.25     1908.37     94.34 o
  -4   9   3     4354.44     4394.29    125.44 o
  -3   9   3     9519.93     9263.03    209.07 o
  -2   9   3     1221.35     1268.85     61.64 o
  -1   9   3      497.35      608.10     49.80 o
   0   9   3      134.58      165.06     61.68 o
   1   9   3      893.98      846.67     79.30 o
   2   9   3      537.16      539.95     56.95 o
   3   9   3      144.03      190.49     48.09 o
   4   9   3      857.78      829.82    121.68 o
   5   9   3      806.04      751.78     65.45 o
   6   9   3     1039.88      965.10     71.99 o
   7   9   3      854.41      762.19    109.01 o
   8   9   3      994.59     1032.05     74.99 o
   9   9   3      791.26      739.25     90.00 o
  10   9   3      445.71      548.34     91.10 o
  11   9   3      762.79      790.84    149.84 o
  12   9   3     1380.89     1534.51    188.69 o
  13   9   3       85.36      174.82    149.84 o
  14   9   3      700.30      838.01    183.14 o
 -16  10   3       96.34      213.67    152.62 o
 -15  10   3      511.73      533.29    120.71 o
 -14  10   3      223.27       60.16     92.16 o
 -13  10   3      510.64      551.93     98.96 o
 -12  10   3      139.17       70.76     84.37 o
 -11  10   3      406.49      365.65    104.06 o
 -10  10   3      140.21       61.90     79.45 o
  -9  10   3     3328.48     3122.16    140.20 o
  -8  10   3       67.36       90.18     70.64 o
  -7  10   3     4573.51     4367.75    156.82 o
  -6  10   3       55.40      -29.42     53.82 o
  -5  10   3     7919.68     7952.29    149.44 o
  -4  10   3        1.78      -46.39     43.52 o
  -3  10   3     4993.49     4978.00    117.80 o
  -2  10   3     1511.30     1423.89     96.93 o
  -1  10   3     2851.88     2936.92     94.47 o
   0  10   3       40.21       21.94     42.91 o
   1  10   3     2747.21     3012.51    113.09 o
   2  10   3      824.17      881.11     69.37 o
   3  10   3     1907.31     2085.83    100.53 o
   4  10   3      135.17      235.43     88.19 o
   5  10   3     1071.69     1133.04    167.64 o
   6  10   3       16.49       24.42     57.13 o
   7  10   3      514.55      471.65     70.16 o
   8  10   3      135.17       74.92    166.49 o
   9  10   3      828.78      759.19     98.96 o
  10  10   3      524.66      301.75     88.03 o
  11  10   3      583.68      629.90    147.07 o
  12  10   3      268.11      133.19    149.84 o
  13  10   3      363.07      147.07    155.39 o
 -15  11   3       42.24      180.37    160.94 o
 -14  11   3       21.06      144.29    158.17 o
 -13  11   3       78.17      -80.47     98.11 o
 -12  11   3       64.93      -22.68     91.22 o
 -11  11   3       24.90       72.43     85.34 o
 -10  11   3      776.45      943.34    105.90 o
  -9  11   3        0.26       22.72     78.41 o
  -8  11   3      950.90     1339.15    111.79 o
  -7  11   3      109.90      150.63     84.63 o
  -6  11   3      190.14      237.71     64.08 o
  -5  11   3       31.96       94.32     58.96 o
  -4  11   3       15.95       31.30     74.38 o
  -3  11   3        3.02       72.49     50.20 o
  -2  11   3     1013.06     1083.97     72.09 o
  -1  11   3      242.72      217.02     51.99 o
   0  11   3      353.89      339.03     54.74 o
   1  11   3      102.32      142.16     58.69 o
   2  11   3      970.43      963.67     77.83 o
   3  11   3      226.99      239.74     86.59 o
   4  11   3      151.10      266.52     66.70 o
   5  11   3      257.18      264.21     65.98 o
   6  11   3      141.58      152.24    128.10 o
   7  11   3       25.13      146.67     66.74 o
   8  11   3     1158.43     1056.49    108.57 o
   9  11   3       35.22      152.62    138.74 o
  10  11   3     1007.66      810.26    169.27 o
  11  11   3       12.21      -94.35    147.07 o
  12  11   3       90.63      188.69    169.27 o
 -14  12   3       88.81      105.74    118.60 o
 -13  12   3      369.60      355.86    116.44 o
 -12  12   3       17.11       32.00    103.00 o
 -11  12   3      228.90      103.78    113.77 o
 -10  12   3       38.97        9.71     96.14 o
  -9  12   3       27.94       32.99     88.23 o
  -8  12   3       28.49      127.83     88.23 o
  -7  12   3      298.09      288.68     86.27 o
  -6  12   3      802.91      706.63     83.28 o
  -5  12   3      904.55      926.96     84.25 o
  -4  12   3      377.61      383.52     71.17 o
  -3  12   3      540.62      588.91     78.41 o
  -2  12   3      641.89      641.66     76.48 o
  -1  12   3       11.75       31.90     53.68 o
   0  12   3        3.68       31.07     55.09 o
   1  12   3       85.71       78.96     63.79 o
   2  12   3        5.60       69.96     66.17 o
   3  12   3       41.77       71.86     65.65 o
   4  12   3      163.55      244.19     70.49 o
   5  12   3      406.39      429.53     75.68 o
   6  12   3       57.16       91.08     75.75 o
   7  12   3       10.72       41.62    130.42 o
   8  12   3      245.67      233.09    135.97 o
   9  12   3      137.06      202.57    135.97 o
  10  12   3        2.53       74.92    152.62 o
  11  12   3       14.30      127.64    163.72 o
 -12  13   3     1532.64     1635.21    151.05 o
 -11  13   3        0.04       72.44    111.79 o
 -10  13   3     1514.48     1734.48    142.00 o
  -9  13   3      262.39      273.18    183.14 o
  -8  13   3     1053.97     1180.70    183.14 o
  -7  13   3     1116.10     1349.72    124.31 o
  -6  13   3     1057.36      919.90     93.55 o
  -5  13   3      523.67      365.62     76.87 o
  -4  13   3     1280.93     1199.65    167.65 o
  -3  13   3      148.86      143.14     73.08 o
  -2  13   3     1905.77     1873.95    103.97 o
  -1  13   3      273.16      195.47     76.32 o
   0  13   3      694.07      714.80     85.79 o
   1  13   3      357.58      447.42     80.01 o
   2  13   3        1.21       43.42     74.01 o
   3  13   3      298.82      320.64     78.84 o
   4  13   3       42.15        9.33     76.80 o
   5  13   3      133.45      190.29     95.03 o
   6  13   3       96.03      188.69    141.52 o
   7  13   3      971.34     1010.06    177.59 o
   8  13   3      167.64       66.60    155.39 o
   9  13   3       88.72     -113.77    155.39 o
 -10  14   3        0.26       21.58    119.32 o
  -9  14   3     1159.50     1327.86    141.27 o
  -8  14   3      206.74      221.73    115.57 o
  -7  14   3     1930.70     1866.77    263.61 o
  -6  14   3      155.95      132.00    102.66 o
  -5  14   3     1630.81     1539.42    112.08 o
  -4  14   3      570.31      661.96     91.32 o
  -3  14   3      949.81     1047.43     99.75 o
  -2  14   3      346.92      489.34     86.98 o
  -1  14   3      550.81      668.14     93.81 o
   0  14   3      374.08      359.96     85.71 o
   1  14   3      424.29      391.70     89.14 o
   2  14   3       41.39      -43.59     78.72 o
   3  14   3        0.05       45.43    102.89 o
   4  14   3        0.24      117.27    108.89 o
   5  14   3       50.73     -166.49    147.07 o
   6  14   3      143.47      111.00    152.62 o
   7  14   3       60.23       91.57    158.17 o
  -7  15   3       10.13       44.67    118.70 o
  -6  15   3     1042.62      820.52    137.18 o
  -5  15   3      467.44      412.30    114.08 o
  -4  15   3      212.01      240.59     97.91 o
  -3  15   3     1072.07     1094.65    207.65 o
  -2  15   3        0.78       19.94    147.69 o
  -1  15   3      828.33      918.91    191.08 o
   0  15   3       82.05      -62.67    113.75 o
   1  15   3       67.13      172.91    118.70 o
   2  15   3       40.12      216.21    195.63 o
   3  15   3       14.85      112.97    117.73 o
   4  15   3       84.78      427.33    172.04 o
 -21   0   4      705.92      499.48    183.14 o
 -20   0   4       13.67       13.87    141.52 o
 -19   0   4     2345.91     2325.35    221.99 o
 -18   0   4      365.78      188.69    127.64 o
 -17   0   4     6406.38     6756.83    288.59 o
 -16   0   4      355.63      330.21    108.22 o
 -15   0   4     4057.13     4445.35    210.89 o
 -14   0   4      292.56      277.49     91.57 o
 -13   0   4     6227.07     6027.03    235.86 o
 -12   0   4     3659.83     3882.05    180.37 o
 -11   0   4    14456.71    13921.56    391.26 o
 -10   0   4    10984.79    11077.31    316.34 o
  -9   0   4     4282.58     3932.00    152.62 o
  -8   0   4    12293.53    12190.04    327.44 o
  -7   0   4        5.87       -5.55     36.07 o
  -6   0   4        6.85      111.00     36.07 o
  -5   0   4     4781.51     5009.38    106.81 o
  -4   0   4   257821.94   242271.83   3968.75 o
  -3   0   4    16031.39    16330.09    226.38 o
  -1   0   4    20043.15    20876.10    351.22 o
   0   0   4   309294.75   272541.16   4865.75 o
   1   0   4     7793.00     7969.93    143.73 o
   2   0   4    51098.94    51179.02    833.80 o
   3   0   4    29248.29    29591.41    495.20 o
   4   0   4     5261.65     4165.43    100.35 o
   5   0   4    13417.28    13745.18    254.72 o
   6   0   4     9214.06     9076.10    187.01 o
   7   0   4    16744.43    16058.71    510.58 o
   8   0   4     1274.65     1315.75     82.13 o
   9   0   4    13943.44    13293.24    272.40 o
  10   0   4      840.85      870.57     72.52 o
  11   0   4     2144.54     1980.41    111.84 o
  12   0   4      108.99       22.20     64.75 o
  13   0   4       59.37       52.72     99.90 o
  14   0   4        0.06     -105.45    111.00 o
  15   0   4       15.03        2.77    124.87 o
  16   0   4      226.73      260.84    147.07 o
  17   0   4       27.01      313.56    160.94 o
 -21   1   4        0.90       39.46    127.64 o
 -20   1   4      326.72      399.46    112.81 o
 -19   1   4        0.92      -88.14     91.22 o
 -18   1   4     1734.41     2001.83    295.52 o
 -17   1   4        1.12       -3.26     73.56 o
 -16   1   4     4048.42     4180.61    156.82 o
 -15   1   4        6.52       56.88     64.75 o
 -14   1   4     3399.51     3587.57    134.31 o
 -13   1   4     2510.23     2436.67    206.73 o
 -12   1   4     3362.95     3786.36    125.58 o
 -11   1   4     2989.45     2898.16    129.03 o
 -10   1   4     1937.38     2026.36    105.45 o
  -9   1   4     3171.84     3465.62    102.03 o
  -8   1   4      307.92      297.85     37.28 o
  -7   1   4      201.91      260.06     32.33 o
  -6   1   4     1934.68     1866.81    140.13 o
  -5   1   4     1375.68     1473.66     41.31 o
  -4   1   4    12948.44    13207.69    146.64 o
  -3   1   4     2597.69     2714.67     39.59 o
  -2   1   4      262.93      365.07     13.72 o
  -1   1   4     6058.54     6084.06     79.22 o
   0   1   4     8789.83     8600.79    127.01 o
   1   1   4    62334.43    60271.08    692.31 o
   2   1   4    13937.44    14164.11    174.63 o
   3   1   4    27893.24    27487.73    326.59 o
   4   1   4    17350.87    17201.75    215.19 o
   5   1   4    14372.65    14422.75    188.05 o
   6   1   4    18360.97    18693.63    240.13 o
   7   1   4      955.48     1018.17     48.86 o
   8   1   4     7114.24     7038.77    118.99 o
   9   1   4      258.27      254.81     39.07 o
  10   1   4     4512.35     4368.97     99.33 o
  11   1   4      491.71      553.73     50.95 o
  12   1   4      526.72      464.67     52.54 o
  13   1   4      235.72      271.45     61.85 o
  14   1   4       27.61      -10.38     92.96 o
  15   1   4        2.72       19.42     90.26 o
  16   1   4       52.76       99.04     99.07 o
  17   1   4       34.64     -210.16    219.22 o
 -21   2   4        4.08       34.97    108.97 o
 -20   2   4        2.54      -63.82    103.99 o
 -19   2   4       43.60       29.96     91.97 o
 -18   2   4       37.38      112.38     88.30 o
 -17   2   4      312.45      264.38     85.34 o
 -16   2   4       26.93      -30.64     87.41 o
 -15   2   4      975.07      968.33     83.37 o
 -14   2   4     1737.74     1530.56     93.19 o
 -13   2   4      674.41      591.26     68.67 o
 -12   2   4     5937.27     5803.15    155.91 o
 -11   2   4     1125.45     1175.59     70.56 o
 -10   2   4     8490.34     8374.01    187.31 o
  -9   2   4     1605.28     1481.23     79.08 o
  -8   2   4     3428.01     3560.89    101.97 o
  -7   2   4    15661.38    15117.53    391.26 o
  -6   2   4        4.56       21.87     24.47 o
  -5   2   4    17249.83    17621.54    219.46 o
  -4   2   4      241.70      314.67     17.38 o
  -3   2   4    35631.47    35854.66    374.67 o
  -2   2   4    57944.69    56556.44    583.85 o
  -1   2   4      304.53      385.20     15.84 o
   0   2   4    27228.78    27159.95    318.03 o
   1   2   4      166.35      154.56     15.41 o
   2   2   4    15076.18    14551.41    241.51 o
   3   2   4     1868.45     1855.60     44.58 o
   4   2   4     8061.44     7877.48    129.25 o
   5   2   4    10780.53    10445.81    165.83 o
   6   2   4      201.33      292.26     37.51 o
   7   2   4     1967.27     1885.17     62.29 o
   8   2   4      590.88      711.48     43.34 o
   9   2   4      686.27      776.37     49.12 o
  10   2   4      561.33      674.45     50.19 o
  11   2   4      138.83       89.24     43.09 o
  12   2   4       66.15       22.84     55.43 o
  13   2   4       47.77       16.89     58.64 o
  14   2   4      146.08      154.58     83.24 o
  15   2   4        7.40       66.87     89.26 o
  16   2   4      118.63       -9.16     98.05 o
  17   2   4        0.22       58.96    110.85 o
 -21   3   4      121.04       94.98     98.76 o
 -20   3   4       80.62       52.52     86.92 o
 -19   3   4       22.20       48.83     92.16 o
 -18   3   4      294.87      351.01     91.22 o
 -17   3   4        8.63      -35.17     72.52 o
 -16   3   4      472.52      568.17     86.27 o
 -15   3   4      642.46      649.59     82.34 o
 -14   3   4      972.14      858.69     80.38 o
 -13   3   4      477.57      516.38     67.50 o
 -12   3   4      272.45      230.46     57.86 o
 -11   3   4     1219.03     1417.47     97.12 o
 -10   3   4    11786.49    12019.13    245.17 o
  -9   3   4     8373.46     8178.08    220.60 o
  -8   3   4    16742.72    16300.07    303.15 o
  -7   3   4    10812.16    10659.46    209.95 o
  -6   3   4    53833.23    53554.25    903.22 o
  -5   3   4      277.13      265.36     23.73 o
  -4   3   4    29022.34    29240.08    284.41 o
  -3   3   4      242.61      300.98     14.94 o
  -2   3   4    55372.90    54510.02    564.51 o
  -1   3   4     5185.82     5547.03     71.96 o
   0   3   4     9409.90     9465.31    111.23 o
   1   3   4     3299.75     3534.71     59.73 o
   2   3   4     8084.70     8326.86    113.95 o
   3   3   4     1097.84     1161.55     40.84 o
   4   3   4      177.72      261.49     24.27 o
   5   3   4     1411.52     1302.18     49.88 o
   6   3   4     1298.63     1310.36     54.96 o
   7   3   4      554.88      555.70     38.68 o
   8   3   4      103.08       53.37     33.45 o
   9   3   4     3805.79     3903.94     93.38 o
  10   3   4      339.24      349.15     44.16 o
  11   3   4     2703.67     2817.92     93.33 o
  12   3   4       77.86       52.70     54.94 o
  13   3   4     1627.51     1592.97     89.60 o
  14   3   4       92.27      140.40     91.96 o
  15   3   4      380.86      320.82     97.11 o
  16   3   4      161.66      148.46    102.03 o
  17   3   4       83.57       99.75    115.32 o
 -20   4   4      168.80      100.35     91.68 o
 -19   4   4      444.70      262.34     84.53 o
 -18   4   4        0.08       45.22     85.73 o
 -17   4   4     1438.41     1743.11    122.53 o
 -16   4   4       21.39       71.25     75.37 o
 -15   4   4     2626.89     2776.87    134.31 o
 -14   4   4       37.12      130.84     64.66 o
 -13   4   4     2692.65     2547.90    120.66 o
 -12   4   4       63.81      -21.00     61.05 o
 -11   4   4     2267.98     2499.16    108.89 o
 -10   4   4     1720.86     1822.99     91.66 o
  -9   4   4    16280.71    16268.47    311.96 o
  -8   4   4     7554.13     7588.36    172.63 o
  -7   4   4    29501.90    29107.46    790.84 o
  -6   4   4    18511.70    18745.61    279.63 o
  -5   4   4    24504.81    22951.23    253.98 o
  -4   4   4        0.82       19.66     15.61 o
  -3   4   4    38908.55    39392.84    417.32 o
  -2   4   4       43.23       64.05     14.68 o
  -1   4   4    15067.65    14747.70    184.36 o
   0   4   4      939.94      883.37     33.83 o
   1   4   4    12896.54    12679.36    163.61 o
   2   4   4     7223.18     7562.02    108.47 o
   3   4   4      344.90      350.79     26.45 o
   4   4   4     2526.62     2620.48     65.00 o
   5   4   4     1388.78     1464.86     87.58 o
   6   4   4       65.39       77.13     32.84 o
   7   4   4      523.50      542.36     40.60 o
   8   4   4     1537.02     1573.62     96.93 o
   9   4   4      744.15      789.39     50.33 o
  10   4   4     2564.12     2567.79     84.87 o
  11   4   4      115.64       83.74     53.29 o
  12   4   4     2409.21     2289.19    106.12 o
  13   4   4      169.78      198.14     65.84 o
  14   4   4     1126.69     1171.49     97.34 o
  15   4   4      228.63      209.10     98.72 o
  16   4   4      180.52       59.58    107.70 o
 -20   5   4      411.57      355.18    113.80 o
 -19   5   4      130.14      199.11     83.22 o
 -18   5   4      509.20      623.98     85.31 o
 -17   5   4        6.72      -61.16     65.42 o
 -16   5   4       70.58      157.46     80.47 o
 -15   5   4       33.24      -40.24     70.64 o
 -14   5   4       74.94       20.33     73.53 o
 -13   5   4     2553.51     2330.04    121.46 o
 -12   5   4      361.86      387.43     63.75 o
 -11   5   4       45.87       97.60    104.06 o
 -10   5   4     4337.70     4485.84    137.18 o
  -9   5   4       73.04       91.57     47.09 o
  -8   5   4    13109.99    12940.85    260.96 o
  -7   5   4     2177.20     2303.66     79.59 o
  -6   5   4     1521.72     1429.94     59.68 o
  -5   5   4     1027.50      936.90     36.57 o
  -4   5   4     3930.37     3913.44    101.47 o
  -3   5   4      879.76     1086.37     40.65 o
  -2   5   4     8568.65     8730.77    111.94 o
  -1   5   4       61.15      108.62     30.67 o
   0   5   4     7598.24     7323.83     96.21 o
   1   5   4       46.69       86.68     19.44 o
   2   5   4     2817.91     2679.39     55.51 o
   3   5   4        0.64      -11.30     26.03 o
   4   5   4       96.94      123.80     27.47 o
   5   5   4      504.38      480.71     35.21 o
   6   5   4       19.95       28.60     44.06 o
   7   5   4     3617.54     3525.71     84.97 o
   8   5   4     4255.51     4449.85     98.64 o
   9   5   4     1859.56     1881.04     76.43 o
  10   5   4     1177.41     1252.82     75.26 o
  11   5   4     1011.38     1047.61     76.29 o
  12   5   4      256.09      250.90     63.18 o
  13   5   4      164.38      165.64     68.34 o
  14   5   4        2.14     -121.49     69.87 o
  15   5   4       25.96       77.45     97.58 o
  16   5   4        1.19       32.15    106.81 o
 -19   6   4       17.87      241.68    110.85 o
 -18   6   4        4.66        8.32    166.49 o
 -17   6   4        8.13       35.40     88.23 o
 -16   6   4       87.70      164.70     83.37 o
 -15   6   4       10.77       25.27     72.52 o
 -14   6   4      100.88      -59.32     53.87 o
 -13   6   4      291.89      286.65     74.92 o
 -12   6   4      162.72      204.06     76.31 o
 -11   6   4      567.26      551.01     71.12 o
 -10   6   4     1514.22     1612.09    170.65 o
  -9   6   4       18.74       62.11     58.27 o
  -8   6   4      956.09     1100.61     76.28 o
  -7   6   4     1439.35     1450.27     58.24 o
  -6   6   4      133.93      125.36     29.86 o
  -5   6   4      743.79      724.58     38.15 o
  -4   6   4      109.08      129.77     23.65 o
  -3   6   4     1820.65     1909.18     51.65 o
  -2   6   4      146.68      200.18     34.17 o
  -1   6   4      190.93      192.49     24.93 o
   0   6   4      560.14      658.13     38.90 o
   1   6   4      609.57      714.61     31.03 o
   2   6   4      177.72      174.37     25.51 o
   3   6   4        0.85      -14.36     23.82 o
   4   6   4      297.26      312.39     42.05 o
   5   6   4      111.01      100.87     32.27 o
   6   6   4       23.66       31.81     32.88 o
   7   6   4       10.89       33.97     35.56 o
   8   6   4      906.08      968.37     94.92 o
   9   6   4      233.04      296.33     45.69 o
  10   6   4        0.26      -69.09     52.55 o
  11   6   4        0.63      -81.47     55.48 o
  12   6   4       53.00      147.20     63.92 o
  13   6   4        4.57      -45.97     67.03 o
  14   6   4       69.71      118.48     76.29 o
  15   6   4       11.62      102.26    105.74 o
  16   6   4       26.80       66.60    158.17 o
 -19   7   4       49.32      170.22    113.75 o
 -18   7   4      395.69      429.59    108.78 o
 -17   7   4       42.77      105.45     96.14 o
 -16   7   4      106.40      197.21    130.42 o
 -15   7   4       76.14       48.56    192.85 o
 -14   7   4      533.96      626.65    165.11 o
 -13   7   4     1160.08      936.62     90.84 o
 -12   7   4     2743.37     2587.91    140.13 o
 -11   7   4      529.60      554.66     79.08 o
 -10   7   4     7372.80     7280.14    193.20 o
  -9   7   4      383.16      447.30     48.05 o
  -8   7   4     8702.58     8933.07    216.66 o
  -7   7   4      720.77      765.72     46.16 o
  -6   7   4     7399.57     7141.29    125.00 o
  -5   7   4        1.07      -21.62     29.42 o
  -4   7   4     8098.62     7945.98    114.24 o
  -3   7   4     4071.34     3936.82     75.20 o
  -2   7   4     9858.24     9572.15    143.86 o
  -1   7   4        0.23       28.74     24.63 o
   0   7   4     8446.87     8184.66    111.14 o
   1   7   4       81.53       64.98     25.31 o
   2   7   4     4921.10     4815.40     82.03 o
   3   7   4      270.17      272.20     31.04 o
   4   7   4       69.78      117.04     44.07 o
   5   7   4      794.65      838.93     45.67 o
   6   7   4       17.23        9.53     36.27 o
   7   7   4     1655.11     1738.58     73.56 o
   8   7   4      202.97      217.77     53.29 o
   9   7   4      976.56      906.77     84.37 o
  10   7   4      112.28       87.54     71.60 o
  11   7   4      546.45      623.13     86.07 o
  12   7   4      134.48       67.58     80.16 o
  13   7   4      622.56      459.19     98.96 o
  14   7   4        2.03      -81.93    130.42 o
  15   7   4      224.75       58.40    109.83 o
 -18   8   4        0.69       31.91    107.92 o
 -17   8   4      642.12      643.36    110.85 o
 -16   8   4      149.20       58.18     89.13 o
 -15   8   4      401.18      382.84    133.19 o
 -14   8   4      609.75      505.75     85.73 o
 -13   8   4      980.62     1087.75    147.07 o
 -12   8   4      851.38      871.56     91.97 o
 -11   8   4     3487.48     3687.93    147.00 o
 -10   8   4     1358.99     1284.00     95.90 o
  -9   8   4     8430.77     8256.80    191.93 o
  -8   8   4     2053.03     2243.25     88.87 o
  -7   8   4    14804.31    14102.09    210.18 o
  -6   8   4     4336.77     4119.40     97.12 o
  -5   8   4    11962.63    11944.58    228.70 o
  -4   8   4      341.33      390.34     43.37 o
  -3   8   4    12308.87    12292.89    161.24 o
  -2   8   4       46.84       70.46     35.49 o
  -1   8   4    12918.63    12932.73    191.67 o
   0   8   4      124.94      113.60     41.88 o
   1   8   4     4566.92     4620.25    121.23 o
   2   8   4        9.77       31.50     54.71 o
   3   8   4      683.12      627.43     43.45 o
   4   8   4      297.21      369.94     43.26 o
   5   8   4      250.36      230.67     60.48 o
   6   8   4      194.03      215.98     46.46 o
   7   8   4        4.24       50.59     48.66 o
   8   8   4      698.83      709.52     79.80 o
   9   8   4       77.83       20.49    148.46 o
  10   8   4     1748.00     1790.82    114.47 o
  11   8   4       76.00      108.75     82.13 o
  12   8   4     1896.81     1934.85    187.30 o
  13   8   4       14.38      110.32     96.99 o
  14   8   4      403.02      295.71    155.39 o
 -17   9   4      157.58      202.71    112.81 o
 -16   9   4      201.14      201.33    183.14 o
 -15   9   4      362.61      241.75    133.19 o
 -14   9   4       61.40      -23.65     82.13 o
 -13   9   4      314.32      355.53     89.13 o
 -12   9   4       50.45      -37.59     73.56 o
 -11   9   4      675.49      534.66     81.27 o
 -10   9   4     1452.72     1610.89    252.51 o
  -9   9   4     2603.72     2714.02    128.42 o
  -8   9   4     6823.31     6674.18    190.21 o
  -7   9   4     2595.30     2754.35    105.30 o
  -6   9   4     9835.54     9568.10    163.63 o
  -5   9   4     2605.67     2625.06     88.27 o
  -4   9   4     6736.65     6516.01    166.62 o
  -3   9   4     5315.33     5644.10    118.75 o
  -2   9   4     5235.63     5361.23    115.11 o
  -1   9   4     1980.48     1753.20     75.17 o
   0   9   4     1723.97     1700.64     80.33 o
   1   9   4      390.98      413.21     64.04 o
   2   9   4        4.84       93.96     96.71 o
   3   9   4       57.80       19.89     47.30 o
   4   9   4        0.75      -87.80     46.98 o
   5   9   4      821.33      834.19     68.92 o
   6   9   4      130.96      212.91     56.85 o
   7   9   4        9.64     -106.11     65.53 o
   8   9   4      120.24      206.34     73.40 o
   9   9   4      274.42      199.48     79.45 o
  10   9   4        3.92      205.34    122.09 o
  11   9   4     1702.12     1714.87    185.92 o
  12   9   4       31.27      266.39    147.07 o
  13   9   4      414.51      377.38    160.94 o
 -16  10   4      150.59      119.32    106.81 o
 -15  10   4      518.70      649.45    133.19 o
 -14  10   4      820.50      960.11    155.39 o
 -13  10   4      715.70      860.60    107.92 o
 -12  10   4      644.70      666.01     99.84 o
 -11  10   4        8.16       -2.77     80.45 o
 -10  10   4      802.06      881.65     96.99 o
  -9  10   4      714.30      773.84     88.23 o
  -8  10   4      492.23      473.61     82.41 o
  -7  10   4     1836.11     1958.48     99.43 o
  -6  10   4      193.06      164.68     59.75 o
  -5  10   4       35.70       29.43     65.66 o
  -4  10   4      309.68      388.85     51.93 o
  -3  10   4     1236.40     1210.28     63.19 o
  -2  10   4     3506.23     3480.81    101.75 o
  -1  10   4     1082.97     1002.39     59.92 o
   0  10   4     5032.98     4997.60    135.56 o
   1  10   4        6.81       29.69     51.22 o
   2  10   4     3255.49     3410.87    117.58 o
   3  10   4     1355.06     1187.46     76.22 o
   4  10   4     2696.03     2524.82    105.05 o
   5  10   4     3551.94     3652.04    172.60 o
   6  10   4      300.71      256.94     61.85 o
   7  10   4     1298.92     1270.28    104.85 o
   8  10   4        4.30       93.16     82.13 o
   9  10   4      135.28      191.00     87.30 o
  10  10   4      109.20      -62.62     88.03 o
  11  10   4       58.66       20.49     91.97 o
  12  10   4       71.55       22.20    144.29 o
  13  10   4       88.76       63.82    160.94 o
 -15  11   4      104.88      -24.62    107.70 o
 -14  11   4     1736.27     1871.03    210.89 o
 -13  11   4      612.43      496.85    108.78 o
 -12  11   4      984.41      909.70    110.74 o
 -11  11   4      507.12      484.17    140.13 o
 -10  11   4      100.45       78.68    124.87 o
  -9  11   4      391.03      418.52    108.22 o
  -8  11   4        0.26      -53.78     77.49 o
  -7  11   4      126.85      241.65     65.29 o
  -6  11   4       99.53       33.63     61.23 o
  -5  11   4      215.14      212.36     64.37 o
  -4  11   4       53.97       65.38     58.15 o
  -3  11   4     1418.43     1333.95     82.96 o
  -2  11   4       25.82        3.12     47.79 o
  -1  11   4     3628.74     3496.71    106.21 o
   0  11   4       70.22       98.68     56.89 o
   1  11   4     5907.66     5900.66    153.65 o
   2  11   4     1857.43     1898.25    101.99 o
   3  11   4     5301.63     5427.76    158.26 o
   4  11   4     5153.48     5271.66    152.40 o
   5  11   4     1420.93     1382.31    117.17 o
   6  11   4     2896.95     3022.19    205.34 o
   7  11   4      530.46      510.07     92.22 o
   8  11   4     1112.43     1161.21    172.04 o
   9  11   4       40.95      118.63    112.38 o
  10  11   4      377.85      102.67    155.39 o
  11  11   4       26.18      119.32    163.72 o
 -14  12   4        0.48      -30.87    221.99 o
 -13  12   4      893.43     1073.18    152.62 o
 -12  12   4      233.24      197.02    100.07 o
 -11  12   4     1173.86     1278.43    138.74 o
 -10  12   4      421.88      383.49    101.52 o
  -9  12   4      630.45      707.10    107.44 o
  -8  12   4      509.71      411.90     96.08 o
  -7  12   4       21.66       75.51     70.68 o
  -6  12   4        0.10      -71.21     67.13 o
  -5  12   4      454.63      449.98     74.01 o
  -4  12   4     1648.12     1678.17     96.04 o
  -3  12   4        7.56       57.84     67.73 o
  -2  12   4     3470.43     3761.80    132.84 o
  -1  12   4     1029.58     1059.17    186.86 o
   0  12   4     4271.18     4362.56    332.36 o
   1  12   4      967.43      837.17     78.37 o
   2  12   4     1927.82     1971.70    101.43 o
   3  12   4     2374.66     2289.58    157.70 o
   4  12   4     1558.60     1700.33     98.79 o
   5  12   4     1213.43     1391.84    121.60 o
   6  12   4      931.94      983.64    116.73 o
   7  12   4     1416.23     1326.41    120.37 o
   8  12   4      315.53      266.39    141.52 o
   9  12   4     1487.85     1304.19    183.14 o
  10  12   4       38.60      180.37    152.62 o
 -12  13   4      258.97      278.71    120.66 o
 -11  13   4      242.76      163.14    113.60 o
 -10  13   4      138.37      260.00    181.75 o
  -9  13   4      420.81      370.91    105.47 o
  -8  13   4       43.51      -41.91     96.08 o
  -7  13   4        8.23      -78.08     76.15 o
  -6  13   4      371.10      353.32     80.63 o
  -5  13   4       62.19       60.79     71.95 o
  -4  13   4      772.48      820.55     88.52 o
  -3  13   4      333.74      350.65     76.87 o
  -2  13   4      149.27      105.19     71.65 o
  -1  13   4     1104.94     1058.27     93.92 o
   0  13   4      552.94      681.66     83.77 o
   1  13   4     1820.16     2000.63    122.29 o
   2  13   4      308.29      289.39     77.26 o
   3  13   4      903.01      973.17    154.16 o
   4  13   4      319.29      488.46    104.96 o
   5  13   4      403.42      317.72    100.07 o
   6  13   4      502.53      499.48    149.84 o
   7  13   4        6.78      -11.10    149.84 o
   8  13   4      830.61      932.36    191.47 o
 -10  14   4      416.79      409.93    123.61 o
  -9  14   4      139.79      -54.25    113.75 o
  -8  14   4       49.05      -87.11    109.83 o
  -7  14   4      172.61      219.34    117.93 o
  -6  14   4       21.88     -101.92     82.64 o
  -5  14   4      866.86      796.73    138.08 o
  -4  14   4      207.10      321.36     88.37 o
  -3  14   4      791.65      799.07     93.74 o
  -2  14   4       71.53       62.45     80.56 o
  -1  14   4      672.24      616.94     95.11 o
   0  14   4       77.83       30.19     80.56 o
   1  14   4       15.14      -29.63     98.97 o
   2  14   4      517.68      534.09     91.88 o
   3  14   4        0.64       35.40     85.57 o
   4  14   4       43.83      133.19    149.84 o
   5  14   4       64.11       83.25    160.94 o
   6  14   4      253.57      152.62    158.17 o
  -7  15   4       53.72       99.57    116.73 o
  -6  15   4      896.24     1003.37    114.76 o
  -5  15   4        5.32     -123.94     92.92 o
  -4  15   4     1424.34     1289.37    113.07 o
  -3  15   4       28.53      161.36     95.56 o
  -2  15   4      509.05      507.28    186.93 o
  -1  15   4       27.46       56.14    138.16 o
   0  15   4      305.06      305.14    101.41 o
   1  15   4       22.09      -71.08    117.68 o
   2  15   4      171.59      124.87    119.69 o
   3  15   4       17.25     -219.22    155.39 o
 -21   1   5       26.41     -168.70    109.83 o
 -20   1   5      449.80      419.01    105.96 o
 -19   1   5        0.22      -45.97     86.07 o
 -18   1   5     1108.87     1030.30    102.67 o
 -17   1   5       49.67       63.82     74.56 o
 -16   1   5      197.62      282.68     75.52 o
 -15   1   5      215.47      245.10     65.71 o
 -14   1   5       21.60       21.95     54.83 o
 -13   1   5     3443.25     3639.37    134.58 o
 -12   1   5      998.79     1048.37    133.19 o
 -11   1   5     2741.76     2735.32    192.85 o
 -10   1   5    10061.17    10167.92    259.45 o
  -9   1   5     9835.85     9663.04    302.46 o
  -8   1   5     3355.74     3017.83    134.58 o
  -7   1   5     7425.60     6977.37    195.63 o
  -6   1   5    17906.38    18195.50    224.75 o
  -5   1   5    30895.55    30911.43    366.56 o
  -4   1   5      438.16      539.23     20.44 o
  -3   1   5     1954.64     1975.94     35.47 o
  -2   1   5    17633.20    17049.91    183.55 o
  -1   1   5     1567.41     1551.13     40.79 o
   0   1   5    46994.32    44872.76    600.17 o
   1   1   5    11409.50    11053.26    158.73 o
   2   1   5      580.04      650.07     36.66 o
   3   1   5      186.88      127.78     19.03 o
   4   1   5       29.50       44.26     19.92 o
   5   1   5     2011.15     2111.20     56.92 o
   6   1   5      140.63      155.63     29.00 o
   7   1   5     2898.68     2926.33     73.87 o
   8   1   5      210.71      262.95     39.25 o
   9   1   5     2430.46     2423.64     78.50 o
  10   1   5      185.87      156.02     70.49 o
  11   1   5     1436.17     1690.98    121.40 o
  12   1   5      107.53      132.93     71.60 o
  13   1   5      291.87      378.32     84.30 o
  14   1   5       23.84       25.37     83.37 o
  15   1   5      230.93      246.21     96.99 o
  16   1   5       80.64      104.08    105.90 o
 -21   2   5      230.52      524.58    269.16 o
 -20   2   5       19.42      -82.54     95.90 o
 -19   2   5      860.72     1025.40    177.59 o
 -18   2   5       53.12       94.18     83.37 o
 -17   2   5      638.70      693.28     89.26 o
 -16   2   5     1904.99     1846.36    112.71 o
 -15   2   5      741.58      950.05     84.30 o
 -14   2   5      946.06      978.85     82.41 o
 -13   2   5      121.94       80.47     52.98 o
 -12   2   5     2412.56     2678.20    215.05 o
 -11   2   5     2407.49     2487.68    103.99 o
 -10   2   5    14247.69    14228.61    560.52 o
  -9   2   5     3266.77     3114.59    100.01 o
  -8   2   5    34114.08    34185.84    579.81 o
  -7   2   5    11440.21    11945.85    319.11 o
  -6   2   5    29787.56    29678.31    318.83 o
  -5   2   5     5530.80     5662.77     75.75 o
  -4   2   5    26040.71    25370.68    270.92 o
  -3   2   5    45650.69    46282.52    526.85 o
  -2   2   5    28258.17    28716.88    303.16 o
  -1   2   5    26901.09    26755.42    316.81 o
   0   2   5     7195.99     7063.32    108.54 o
   1   2   5    13504.64    13144.42    164.19 o
   2   2   5     9498.02     9345.82    124.42 o
   3   2   5     1616.37     1575.59     52.47 o
   4   2   5     2647.95     2670.67     59.21 o
   5   2   5      549.69      561.85     33.22 o
   6   2   5      391.72      404.91     36.05 o
   7   2   5      246.57      290.55     33.45 o
   8   2   5     1633.05     1644.83     65.36 o
   9   2   5       19.13        8.27     36.59 o
  10   2   5     4694.38     4865.38    107.74 o
  11   2   5      346.62      423.86     86.17 o
  12   2   5     2517.93     2570.11    108.94 o
  13   2   5      302.11      127.41     81.41 o
  14   2   5      820.72      809.64    192.85 o
  15   2   5        0.05       80.00     92.16 o
  16   2   5      305.14      245.02    190.08 o
 -21   3   5       48.40       23.78     90.77 o
 -20   3   5      146.67      261.21    106.83 o
 -19   3   5       23.34      -45.45    112.38 o
 -18   3   5      169.10      182.82     83.76 o
 -17   3   5      227.85      166.88     77.49 o
 -16   3   5      285.73      202.60     75.52 o
 -15   3   5      985.33      811.81     86.90 o
 -14   3   5        0.92      -60.17     55.69 o
 -13   3   5      272.96      231.70     60.83 o
 -12   3   5        1.61        9.66     48.94 o
 -11   3   5     3546.08     3662.58    119.50 o
 -10   3   5      261.48      312.51     48.94 o
  -9   3   5    25379.75    24858.84    440.50 o
  -8   3   5     2601.78     2805.65     94.12 o
  -7   3   5    36874.67    37096.07    588.99 o
  -6   3   5    12491.39    12136.75    163.62 o
  -5   3   5    30119.18    29317.71    286.68 o
  -4   3   5    23479.00    23439.29    253.49 o
  -3   3   5     2572.76     2560.25     46.59 o
  -2   3   5    23814.72    23384.24    251.76 o
  -1   3   5     1678.91     1708.48     39.87 o
   0   3   5    11577.41    11536.87    147.60 o
   1   3   5      333.17      410.62     22.82 o
   2   3   5     3179.26     2997.41     58.88 o
   3   3   5     1148.00     1245.13     53.87 o
   4   3   5      452.48      437.30     29.32 o
   5   3   5     1586.93     1621.28     54.05 o
   6   3   5        3.37        5.82     27.00 o
   7   3   5      514.53      448.33     58.08 o
   8   3   5       37.28      -30.63     34.09 o
   9   3   5      953.71     1161.18     55.64 o
  10   3   5      962.97      891.45     66.21 o
  11   3   5     1179.34     1412.24     79.56 o
  12   3   5      247.92      205.67    106.53 o
  13   3   5     1268.11     1428.96    112.81 o
  14   3   5      108.77       79.08     95.73 o
  15   3   5      342.27      269.16    103.99 o
  16   3   5       49.64      -32.70    109.83 o
 -21   4   5        0.00      177.45    119.00 o
 -20   4   5      137.06      124.57     90.12 o
 -19   4   5        4.39      -98.42     89.68 o
 -18   4   5      192.88      230.80     89.13 o
 -17   4   5      570.16      652.14     95.15 o
 -16   4   5      775.71      804.28    147.07 o
 -15   4   5     4410.86     4634.01    161.87 o
 -14   4   5      464.23      558.22     75.52 o
 -13   4   5     5287.15     5563.01    260.84 o
 -12   4   5      612.04      617.31     65.71 o
 -11   4   5     1178.93     1224.73     81.86 o
 -10   4   5     3952.90     4178.97    183.14 o
  -9   4   5        6.29       42.94     88.80 o
  -8   4   5     3548.18     3540.92    234.48 o
  -7   4   5      381.44      487.14     38.96 o
  -6   4   5    11126.09    11159.61    136.56 o
  -5   4   5     4070.59     4150.94     66.57 o
  -4   4   5      736.71      669.15     25.97 o
  -3   4   5    15396.47    15342.70    158.16 o
  -2   4   5       21.30       32.78     16.50 o
  -1   4   5    20777.64    19977.63    244.08 o
   0   4   5     7905.60     8159.98    104.15 o
   1   4   5    29615.24    29874.01    356.52 o
   2   4   5     6868.77     6833.06    102.81 o
   3   4   5      864.45      828.29     36.05 o
   4   4   5    10638.08    10531.26    148.28 o
   5   4   5     2979.37     3131.06     84.91 o
   6   4   5     2952.25     3034.59     90.52 o
   7   4   5      347.14      429.32     39.45 o
   8   4   5       60.90       13.50     35.03 o
   9   4   5      831.87      911.66     64.04 o
  10   4   5        0.13      -78.05     50.08 o
  11   4   5      256.41      273.50     61.32 o
  12   4   5        4.96      -76.57     59.10 o
  13   4   5      113.36       79.20     68.27 o
  14   4   5        2.20       17.12     91.97 o
  15   4   5       77.64       75.11    162.33 o
  16   4   5        4.22       30.68    107.70 o
 -20   5   5      353.19      337.13    106.81 o
 -19   5   5      375.34      342.56     84.10 o
 -18   5   5      659.95      752.85    106.81 o
 -17   5   5     1302.17     1505.74    114.47 o
 -16   5   5     2498.00     2244.09    138.24 o
 -15   5   5     1119.34     1114.38     96.99 o
 -14   5   5     3507.03     3660.10    146.09 o
 -13   5   5        1.10       -2.00     59.63 o
 -12   5   5     8832.10     8734.85    241.41 o
 -11   5   5       82.81       61.05     77.70 o
 -10   5   5     4351.90     4101.08    130.47 o
  -9   5   5     4454.93     4773.97    137.35 o
  -8   5   5     7494.78     7858.56    151.30 o
  -7   5   5      214.43      255.99     29.04 o
  -6   5   5      844.25      872.12     34.81 o
  -5   5   5      201.44      245.59     22.64 o
  -4   5   5     2244.14     2250.46     50.66 o
  -3   5   5       60.12       68.49     19.27 o
  -2   5   5     5536.82     5965.27    107.18 o
  -1   5   5     4446.04     4446.15     69.36 o
   0   5   5      680.00      675.44     31.19 o
   1   5   5    25670.54    25228.45    278.27 o
   2   5   5      771.63      855.96     36.57 o
   3   5   5    28534.35    27035.43    332.55 o
   4   5   5     1653.95     1741.60     58.77 o
   5   5   5    14413.94    13947.30    204.26 o
   6   5   5     1377.82     1421.53     60.28 o
   7   5   5    10549.31     9862.29    154.08 o
   8   5   5     1535.47     1543.45     70.50 o
   9   5   5     3312.28     3380.18    108.85 o
  10   5   5      755.39      717.43     65.84 o
  11   5   5     1425.79     1329.49     81.67 o
  12   5   5      109.72       63.18     63.45 o
  13   5   5      215.03       85.77     72.06 o
  14   5   5       30.45       21.76    145.68 o
  15   5   5       55.30       46.04    103.00 o
 -20   6   5      254.96      266.94    145.68 o
 -19   6   5     1512.42     1473.62    136.36 o
 -18   6   5      448.95      510.58    103.94 o
 -17   6   5     3253.04     3147.44    163.13 o
 -16   6   5      886.17      870.27    113.77 o
 -15   6   5     2335.46     2321.16    132.43 o
 -14   6   5      842.67      961.73    108.22 o
 -13   6   5     8213.39     8338.43    216.65 o
 -12   6   5      549.26      635.45    108.22 o
 -11   6   5    10478.75    10303.17    239.28 o
 -10   6   5      275.72      242.25     58.47 o
  -9   6   5    12160.89    11829.21    253.09 o
  -8   6   5      243.33      196.40     33.36 o
  -7   6   5       25.67      -22.41     28.15 o
  -6   6   5      452.68      467.15     43.26 o
  -5   6   5     2850.41     2754.39    122.54 o
  -4   6   5      624.93      647.07     31.65 o
  -3   6   5     7238.67     7251.56    102.29 o
  -2   6   5     7945.97     8134.27    110.44 o
  -1   6   5     1643.22     1784.39     49.81 o
   0   6   5    28382.53    27606.14    303.70 o
   1   6   5      130.48      143.04     34.84 o
   2   6   5    28613.78    27847.89    308.54 o
   3   6   5       27.71      -40.02     28.14 o
   4   6   5    16031.56    16121.34    216.67 o
   5   6   5      173.78      171.36     35.46 o
   6   6   5     8391.71     8134.87    134.71 o
   7   6   5     3789.57     3998.18     92.94 o
   8   6   5     4815.21     4613.71    132.99 o
   9   6   5     2630.25     2602.51    102.91 o
  10   6   5     2061.12     2010.27    110.83 o
  11   6   5      921.14      948.50     78.28 o
  12   6   5      440.65      270.43     72.06 o
  13   6   5        5.02      -56.40     74.15 o
  14   6   5       72.60       63.65     82.53 o
  15   6   5        4.38     -235.86    149.84 o
 -19   7   5      191.17      291.08    113.60 o
 -18   7   5      761.95      744.44    116.73 o
 -17   7   5      767.41      593.16    160.94 o
 -16   7   5     1055.34      782.30    102.33 o
 -15   7   5     1356.48     1216.75    112.38 o
 -14   7   5      819.13      749.82     90.84 o
 -13   7   5       12.36       18.75    160.94 o
 -12   7   5     4197.82     4410.24    153.94 o
 -11   7   5      373.76      304.48     65.71 o
 -10   7   5     5451.89     5269.34    126.27 o
  -9   7   5      255.18      228.90     45.29 o
  -8   7   5     2920.04     2915.86    121.36 o
  -7   7   5     1149.99     1274.37     53.08 o
  -6   7   5      723.63      825.14     49.26 o
  -5   7   5       46.34        1.12     25.97 o
  -4   7   5     3097.67     3131.05    124.14 o
  -3   7   5       24.90       36.05     25.46 o
  -2   7   5     4234.76     4082.56     76.33 o
  -1   7   5     3327.58     3202.29     81.85 o
   0   7   5      846.45      937.00     35.52 o
   1   7   5     9328.54     8673.57    119.30 o
   2   7   5      522.07      494.50     33.99 o
   3   7   5    10598.01    10435.33    140.50 o
   4   7   5       88.03       76.78     32.05 o
   5   7   5     6302.87     6252.05    115.24 o
   6   7   5     1592.18     1570.86     70.91 o
   7   7   5     2024.10     1888.20     90.56 o
   8   7   5     2303.15     2210.91     97.16 o
   9   7   5     1510.07     1340.83    107.78 o
  10   7   5      710.89      693.60     87.41 o
  11   7   5      672.05      681.03     95.15 o
  12   7   5        3.15      -56.71     83.24 o
  13   7   5        3.97        5.61    127.64 o
  14   7   5        4.42       46.61    101.97 o
 -19   8   5      188.69      111.87    120.56 o
 -18   8   5      157.12      174.99    215.05 o
 -17   8   5       54.73      -84.94     93.19 o
 -16   8   5      634.36      629.14    101.04 o
 -15   8   5      215.34      113.38    135.97 o
 -14   8   5       27.24      -54.37     74.48 o
 -13   8   5      208.41      177.66     76.22 o
 -12   8   5     1832.90     1759.89    111.64 o
 -11   8   5      263.82      276.93     71.89 o
 -10   8   5     1336.34     1566.50    117.93 o
  -9   8   5       56.10      -31.11     55.90 o
  -8   8   5     2225.57     2104.29    102.90 o
  -7   8   5       51.79        5.15     36.20 o
  -6   8   5     1792.09     1834.61     72.14 o
  -5   8   5     1183.02     1295.00     56.28 o
  -4   8   5     4728.68     4733.35     89.57 o
  -3   8   5     5070.13     5081.89     90.89 o
  -2   8   5     5577.83     5677.26     95.71 o
  -1   8   5     2839.66     3091.24     99.75 o
   0   8   5      334.85      349.61     50.08 o
   1   8   5     4578.67     4366.43    113.47 o
   2   8   5     4955.15     4745.05    118.59 o
   3   8   5     1184.06     1034.02     51.33 o
   4   8   5     2116.61     2272.15     77.04 o
   5   8   5      776.99      741.64     51.14 o
   6   8   5       18.31       51.05     42.00 o
   7   8   5      805.19      716.98     78.19 o
   8   8   5       69.02      100.53     68.34 o
   9   8   5      468.71      507.54     83.24 o
  10   8   5        1.71        1.34     79.30 o
  11   8   5        1.35       25.25     87.17 o
  12   8   5        1.33      155.06    116.54 o
  13   8   5       11.36      103.51    106.60 o
  14   8   5       29.02       97.77    116.64 o
 -18   9   5      110.34      132.82    117.53 o
 -17   9   5       11.93     -204.45    103.94 o
 -16   9   5      303.97      373.26    105.96 o
 -15   9   5       31.09      -11.04     92.96 o
 -14   9   5      113.99      174.82    130.42 o
 -13   9   5      337.90      409.01    158.17 o
 -12   9   5        1.12       83.25     94.35 o
 -11   9   5      955.83     1099.98    188.69 o
 -10   9   5        0.02      -12.70     64.39 o
  -9   9   5     3796.63     3770.84    146.09 o
  -8   9   5      716.59      869.52     95.91 o
  -7   9   5     4387.78     4629.45    130.47 o
  -6   9   5     3239.66     3393.65    113.15 o
  -5   9   5     5786.84     6096.23    125.08 o
  -4   9   5    10225.29    10471.98    171.67 o
  -3   9   5     1511.48     1481.21     66.74 o
  -2   9   5     4837.77     4806.14    108.22 o
  -1   9   5     1476.97     1529.28    103.42 o
   0   9   5     2441.34     2329.17     98.20 o
   1   9   5      111.36      127.66     48.48 o
   2   9   5      941.79      986.63    102.97 o
   3   9   5     1306.65     1230.23     99.19 o
   4   9   5       45.08       36.17     96.12 o
   5   9   5      775.06      865.01     68.77 o
   6   9   5       10.63      138.14     71.44 o
   7   9   5      858.05      940.53     93.06 o
   8   9   5       92.06       -4.00     73.40 o
   9   9   5      574.35      649.02     97.12 o
  10   9   5      162.43      327.44    130.42 o
  11   9   5      898.18      832.46    155.39 o
  12   9   5       19.66      -74.92    141.52 o
  13   9   5      672.89      638.22    177.59 o
 -17  10   5      423.84      472.95    122.62 o
 -16  10   5      129.18     -109.94    103.00 o
 -15  10   5      964.67     1052.54    118.60 o
 -14  10   5      183.37      298.03     92.16 o
 -13  10   5      399.98      316.34     90.26 o
 -12  10   5        5.57       43.96     81.41 o
 -11  10   5      343.56      412.48    145.68 o
 -10  10   5      855.53      719.85     91.10 o
  -9  10   5      344.73      295.99     79.45 o
  -8  10   5     3776.13     3891.99    127.05 o
  -7  10   5      475.38      563.83     67.63 o
  -6  10   5     6449.66     6484.48    219.20 o
  -5  10   5     1033.45     1138.63     75.75 o
  -4  10   5     4319.07     4501.83    157.20 o
  -3  10   5     1261.18     1244.04     64.29 o
  -2  10   5     2601.93     2647.57    107.34 o
  -1  10   5     1147.19     1219.69     73.56 o
   0  10   5      878.60      949.96     85.25 o
   1  10   5      953.29      875.15     70.25 o
   2  10   5     3287.02     3258.38    133.92 o
   3  10   5      187.27      134.83     54.80 o
   4  10   5      811.20      920.49     73.90 o
   5  10   5      246.58      239.36     79.08 o
   6  10   5      129.26      188.69     74.56 o
   7  10   5       49.15       -9.69     77.34 o
   8  10   5      366.56      411.64     93.19 o
   9  10   5        1.86     -109.76     97.12 o
  10  10   5     1018.22     1201.94    137.36 o
  11  10   5       42.05       48.81     99.90 o
  12  10   5      401.65      349.63    163.72 o
 -16  11   5        9.02      110.78    113.75 o
 -15  11   5       83.84      147.07    155.39 o
 -14  11   5        2.13       87.15    103.77 o
 -13  11   5       35.28      -58.27     93.94 o
 -12  11   5        1.05      -36.60     87.30 o
 -11  11   5        2.81        3.59     83.37 o
 -10  11   5      462.53      529.63    156.78 o
  -9  11   5      372.41      338.54     84.37 o
  -8  11   5      262.27      218.22     67.24 o
  -7  11   5      462.27      407.84     70.98 o
  -6  11   5       15.42      -27.52     58.99 o
  -5  11   5        1.50       16.95     58.69 o
  -4  11   5       12.03      -42.79     59.15 o
  -3  11   5      898.61      897.56    104.35 o
  -2  11   5      301.78      358.33     66.21 o
  -1  11   5       43.19      -12.81     55.93 o
   0  11   5      773.66      908.13     75.75 o
   1  11   5      892.18      871.98     76.35 o
   2  11   5       85.30      113.21     62.18 o
   3  11   5      473.83      479.10     71.41 o
   4  11   5      364.36      305.35     68.47 o
   5  11   5      109.97      177.19     80.99 o
   6  11   5       33.83      -55.60     81.41 o
   7  11   5      399.87      300.99    112.38 o
   8  11   5       35.53       48.52     91.22 o
   9  11   5      797.06      591.90    133.19 o
  10  11   5      125.72       36.23    105.90 o
  11  11   5      359.04      496.70    177.59 o
 -14  12   5       53.91       15.26    111.84 o
 -13  12   5      112.02       42.74    122.09 o
 -12  12   5      174.20       10.59     95.90 o
 -11  12   5        0.56      -76.56     93.19 o
 -10  12   5      727.04      893.22    110.74 o
  -9  12   5       69.19      127.85     93.06 o
  -8  12   5       98.54        5.84     70.25 o
  -7  12   5      770.37      631.04     84.64 o
  -6  12   5      298.03      269.50     75.19 o
  -5  12   5     1360.31     1407.36    103.88 o
  -4  12   5       35.57      -54.61     81.31 o
  -3  12   5     1290.09     1266.45     90.77 o
  -2  12   5      172.86      222.21     65.65 o
  -1  12   5      128.79      182.54     69.94 o
   0  12   5        5.21     -105.79     61.85 o
   1  12   5       14.59      -91.57     94.18 o
   2  12   5       22.40      -11.57     66.74 o
   3  12   5      532.12      725.05     82.70 o
   4  12   5       95.60      147.75     87.25 o
   5  12   5      226.55      199.44     94.12 o
   6  12   5       42.06       -2.84     89.13 o
   7  12   5       40.59       23.97    155.39 o
   8  12   5       37.08       67.12    119.32 o
   9  12   5      207.20      172.04    160.94 o
 -13  13   5      677.68      665.65    129.46 o
 -12  13   5      112.99       65.21    124.87 o
 -11  13   5     1180.19     1306.12    138.07 o
 -10  13   5      480.54      412.69    107.86 o
  -9  13   5     1446.12     1314.09    129.46 o
  -8  13   5      737.28      798.44    111.79 o
  -7  13   5      198.02      180.18     79.87 o
  -6  13   5     1195.97     1183.49    100.34 o
  -5  13   5     1223.48     1356.28     97.40 o
  -4  13   5      813.77      711.65     87.51 o
  -3  13   5     1889.54     2132.97    114.87 o
  -2  13   5     1567.47     1507.68    100.34 o
  -1  13   5      895.54      898.44     92.32 o
   0  13   5     1323.99     1338.85     98.47 o
   1  13   5       48.45      117.59     74.04 o
   2  13   5      681.82      615.09     85.40 o
   3  13   5       28.07       73.90     98.05 o
   4  13   5      270.50      332.62    104.85 o
   5  13   5      236.90      125.54    101.52 o
   6  13   5       81.01       65.92    107.83 o
   7  13   5      360.23      546.65    163.72 o
   8  13   5       49.33       97.12    166.49 o
 -11  14   5       23.99       41.62    180.37 o
 -10  14   5      729.89      704.42    127.54 o
  -9  14   5      194.13      264.70    117.68 o
  -8  14   5     1432.86     1501.71    143.07 o
  -7  14   5      460.78      472.29     96.12 o
  -6  14   5     1702.53     1782.28    116.89 o
  -5  14   5     1160.76     1370.92    131.49 o
  -4  14   5     1242.11     1271.81    103.50 o
  -3  14   5     1099.75     1299.70    168.99 o
  -2  14   5      490.00      730.38     97.13 o
  -1  14   5     1146.02     1239.11    101.86 o
   0  14   5      441.88      442.33     91.57 o
   1  14   5      910.05      972.68    131.16 o
   2  14   5       26.11       80.36    135.97 o
   3  14   5      223.66      171.30    106.92 o
   4  14   5       20.30      163.72    155.39 o
   5  14   5       27.68       27.75    163.72 o
   6  14   5       12.53       58.27    163.72 o
  -7  15   5     1519.19     1702.87    155.01 o
  -6  15   5      519.52      557.91    107.32 o
  -5  15   5      586.84      687.09    106.26 o
  -4  15   5      742.29      885.40    107.65 o
  -3  15   5        1.42       55.31     94.94 o
  -2  15   5      982.47     1163.96    115.26 o
  -1  15   5       22.93       66.37     94.73 o
   0  15   5      350.80      252.79    100.76 o
   1  15   5        4.34      -92.96    113.80 o
   2  15   5      131.52      130.42    169.27 o
 -22   0   6      293.29       74.92    163.72 o
 -21   0   6       56.81     -163.72    144.29 o
 -20   0   6     1925.76     1956.29    199.79 o
 -19   0   6      895.17      718.69    149.84 o
 -18   0   6     2352.68     2908.07    208.12 o
 -17   0   6     1079.85      932.36    133.19 o
 -16   0   6     7037.46     6601.43    266.39 o
 -15   0   6      418.52      443.98     99.90 o
 -14   0   6    10480.71    10663.86    344.08 o
 -13   0   6     7848.05     7897.30    271.94 o
 -12   0   6    13550.28    14462.66    407.91 o
 -11   0   6    21457.11    20989.18    543.88 o
 -10   0   6     9190.70     8857.41    269.16 o
  -9   0   6    29199.05    29249.99    713.14 o
  -8   0   6     2390.82     2264.30    108.22 o
  -7   0   6      431.20      678.85     59.66 o
  -6   0   6      658.77      605.66     39.10 o
  -5   0   6    41131.58    41414.86    560.10 o
  -4   0   6    10879.02    11416.03    168.13 o
  -3   0   6    18538.18    18680.21    259.91 o
  -2   0   6     4689.64     4286.70    159.56 o
  -1   0   6     9901.07     9577.42    171.83 o
   0   0   6    19021.34    19601.19    425.94 o
   1   0   6    14951.33    14764.50    257.34 o
   2   0   6     7544.81     7588.09    146.97 o
   3   0   6    13863.98    12934.66    237.67 o
   4   0   6     7583.82     7251.58    154.08 o
   5   0   6     8515.04     8160.56    209.50 o
   6   0   6    16854.36    17155.87    388.48 o
   7   0   6      522.33      446.73     54.11 o
   8   0   6    17293.32    17879.91    345.38 o
   9   0   6     1564.01     1508.60    119.32 o
  10   0   6     6830.92     7858.45    302.46 o
  11   0   6       44.52      -61.05     91.57 o
  12   0   6     1300.33     1384.66    149.84 o
  13   0   6        3.75        8.32    108.22 o
  14   0   6       31.61      -30.52    122.09 o
  15   0   6       48.38      152.62    135.97 o
  16   0   6      214.21      335.76    163.72 o
 -22   1   6        4.11     -103.74    127.64 o
 -21   1   6      105.87      155.39    107.92 o
 -20   1   6        2.06      -19.48     92.16 o
 -19   1   6      811.20      803.14    105.90 o
 -18   1   6      145.98       12.74     79.45 o
 -17   1   6     4523.23     4828.37    280.26 o
 -16   1   6      355.85      409.42    165.11 o
 -15   1   6     6331.50     6807.50    186.37 o
 -14   1   6     1724.32     1662.96    192.85 o
 -13   1   6     2459.78     2585.33    140.13 o
 -12   1   6     8622.16     8617.00    198.15 o
 -11   1   6     2522.87     2686.19    100.92 o
 -10   1   6    13518.92    12331.48    244.28 o
  -9   1   6      168.37      122.09     36.26 o
  -8   1   6    21348.75    20975.54    368.88 o
  -7   1   6     2540.90     2813.52     58.54 o
  -6   1   6     1770.67     1677.03     43.67 o
  -5   1   6     9500.47     9508.08    112.85 o
  -4   1   6     4069.74     3991.76     68.67 o
  -3   1   6     6735.56     7200.44     87.02 o
  -2   1   6      239.59      342.59     28.41 o
  -1   1   6     1504.89     1525.95     50.96 o
   0   1   6    50899.71    50341.58    673.32 o
   1   1   6     2811.13     2975.04     67.28 o
   2   1   6    29030.92    29442.46    349.70 o
   3   1   6    16382.25    16605.34    224.03 o
   4   1   6    19370.26    19859.99    248.98 o
   5   1   6    18669.63    18959.27    243.05 o
   6   1   6      871.16      987.16     46.48 o
   7   1   6     7866.03     8102.88    149.53 o
   8   1   6       41.79       -4.68     33.79 o
   9   1   6     6653.66     6560.28    145.39 o
  10   1   6       50.99      179.16     52.82 o
  11   1   6     3420.62     3543.78    149.12 o
  12   1   6      187.02      228.14     77.34 o
  13   1   6      239.27      241.09     84.30 o
  14   1   6        6.65       66.66     88.23 o
  15   1   6       75.47       28.59     96.99 o
  16   1   6        8.02      -33.15    112.20 o
 -22   2   6        1.18       -2.03    120.56 o
 -21   2   6       74.30       74.92    107.70 o
 -20   2   6        4.02       38.40     96.08 o
 -19   2   6      372.31      350.61    141.52 o
 -18   2   6      727.09      698.17     95.15 o
 -17   2   6        5.49       -9.71     84.63 o
 -16   2   6     1906.36     2056.17    118.70 o
 -15   2   6      397.25      383.76     71.44 o
 -14   2   6      252.18      342.45     64.66 o
 -13   2   6     3347.14     3339.97    124.58 o
 -12   2   6       43.72       31.62     46.97 o
 -11   2   6     5018.28     5182.28    140.28 o
 -10   2   6     1622.68     1848.82     84.30 o
  -9   2   6     4416.11     4525.78    147.07 o
  -8   2   6      968.38     1132.99    142.91 o
  -7   2   6      748.67      720.83     27.99 o
  -6   2   6    16639.34    17078.31    200.18 o
  -5   2   6       20.43       22.12     15.43 o
  -4   2   6    14674.72    14515.77    162.96 o
  -3   2   6     7244.89     7451.97    102.43 o
  -2   2   6    44386.74    42625.45    475.23 o
  -1   2   6     3797.79     3864.43     61.69 o
   0   2   6     2378.58     2733.15     63.29 o
   1   2   6    25418.57    24969.19    298.78 o
   2   2   6       62.41       52.12     18.33 o
   3   2   6     3759.46     3643.21     67.39 o
   4   2   6     7318.35     7101.62    107.57 o
   5   2   6      289.75      357.59     31.33 o
   6   2   6     1194.03     1196.26     52.16 o
   7   2   6      140.28      137.96     33.54 o
   8   2   6      629.38      686.90     46.40 o
   9   2   6        1.55      -56.79     45.79 o
  10   2   6      516.61      507.92     59.15 o
  11   2   6      443.98      462.38     64.53 o
  12   2   6       56.90       93.08     77.49 o
  13   2   6       27.27      -57.43     84.30 o
  14   2   6        0.00      -80.84     89.13 o
  15   2   6      189.10       65.12    102.33 o
  16   2   6        0.93        4.91    109.67 o
 -21   3   6       62.15      278.88    109.88 o
 -20   3   6      292.06      386.71    103.00 o
 -19   3   6       66.88       74.22     85.34 o
 -18   3   6      266.06      235.29     84.93 o
 -17   3   6      328.71      373.34     86.02 o
 -16   3   6      170.32      281.35     91.57 o
 -15   3   6      533.60      464.41     75.37 o
 -14   3   6       26.43        9.95     56.80 o
 -13   3   6      104.34       51.51     53.93 o
 -12   3   6      866.15      898.72     68.59 o
 -11   3   6     1737.49     1727.76     90.26 o
 -10   3   6      266.14      323.45     46.08 o
  -9   3   6    17226.78    16835.18    443.98 o
  -8   3   6      321.48      403.77     49.39 o
  -7   3   6    39602.99    40463.78    484.08 o
  -6   3   6      194.88      236.36     20.83 o
  -5   3   6    30929.07    30285.85    324.71 o
  -4   3   6     3021.33     3093.35     72.21 o
  -3   3   6    29036.05    29061.09    310.56 o
  -2   3   6    10990.77    11436.17    149.39 o
  -1   3   6    23071.34    22916.89    248.73 o
   0   3   6     4997.62     4975.19     81.31 o
   1   3   6     5286.96     5604.33     86.17 o
   2   3   6     8017.08     7804.94    127.77 o
   3   3   6     2073.71     2127.82     53.61 o
   4   3   6      437.57      413.33     50.06 o
   5   3   6     3436.48     3084.27     70.20 o
   6   3   6      550.40      499.66     37.63 o
   7   3   6     1267.38     1335.58     64.08 o
   8   3   6      471.85      503.92     45.35 o
   9   3   6      860.76      876.60     66.70 o
  10   3   6     1011.66     1105.77     76.29 o
  11   3   6      262.06      210.94     63.45 o
  12   3   6      832.60      792.64     99.07 o
  13   3   6      374.69      457.34    209.50 o
  14   3   6      298.33      196.93     98.05 o
  15   3   6      205.90      -42.85    101.52 o
 -21   4   6      339.86      388.06    121.60 o
 -20   4   6      228.93       91.27    100.92 o
 -19   4   6      540.87      684.14    104.63 o
 -18   4   6     1377.81     1409.23    113.75 o
 -17   4   6      618.14      780.89    116.54 o
 -16   4   6     1636.82     1788.24    108.89 o
 -15   4   6     1264.33     1409.69    262.23 o
 -14   4   6     2513.11     2571.86    129.03 o
 -13   4   6       21.29       36.59     61.05 o
 -12   4   6      501.66      438.32     59.82 o
 -11   4   6       21.96       43.66     43.85 o
 -10   4   6     6660.67     6542.29    174.82 o
  -9   4   6      387.88      368.10     49.05 o
  -8   4   6    40235.02    39931.58    560.94 o
  -7   4   6     5019.89     5055.51     91.73 o
  -6   4   6    28596.80    28863.84    286.39 o
  -5   4   6      472.92      482.43     19.98 o
  -4   4   6    24953.29    25814.36    281.17 o
  -3   4   6      381.40      444.12     23.60 o
  -2   4   6    13879.14    13327.57    155.36 o
  -1   4   6     1083.65     1031.75     37.06 o
   0   4   6    28125.48    28594.60    309.04 o
   1   4   6       85.65      134.02     22.85 o
   2   4   6    19090.18    18871.12    237.77 o
   3   4   6        1.63      -11.93     23.03 o
   4   4   6     3801.77     3823.12     92.12 o
   5   4   6     1031.51     1021.68     47.51 o
   6   4   6       21.35       21.70     31.57 o
   7   4   6      428.71      465.16     42.96 o
   8   4   6      765.86      732.65     59.80 o
   9   4   6      498.44      501.70     58.19 o
  10   4   6     1017.29     1145.10    123.18 o
  11   4   6     1009.57     1156.92     80.07 o
  12   4   6     1193.65     1213.90    109.83 o
  13   4   6      857.14      965.62    108.89 o
  14   4   6      455.54      462.59    123.48 o
  15   4   6       93.60       65.57    133.19 o
 -21   5   6      121.79        6.37    174.82 o
 -20   5   6      343.17      339.49    107.86 o
 -19   5   6      213.99       26.38     97.11 o
 -18   5   6      629.38      561.45     95.90 o
 -17   5   6       65.49       -6.94     78.19 o
 -16   5   6       22.86       68.32     77.49 o
 -15   5   6      211.69      442.40     77.34 o
 -14   5   6      309.62      287.67     70.31 o
 -13   5   6     1230.94     1279.67     90.84 o
 -12   5   6        2.28      -91.83     51.75 o
 -11   5   6     2017.56     2075.91    104.63 o
 -10   5   6     3658.08     3784.30    128.51 o
  -9   5   6     5979.95     6428.81    219.22 o
  -8   5   6     1823.10     1930.58     60.78 o
  -7   5   6     7531.97     7454.26    105.11 o
  -6   5   6     1040.88     1069.74     39.13 o
  -5   5   6     2213.61     2032.44     43.08 o
  -4   5   6        1.77      -30.53     15.27 o
  -3   5   6    10320.63    10485.07    141.99 o
  -2   5   6      872.19      906.52     40.88 o
  -1   5   6     6729.86     6593.00     91.87 o
   0   5   6     3094.70     3125.80     72.30 o
   1   5   6     7833.93     7783.41    107.10 o
   2   5   6       14.18       19.15     26.09 o
   3   5   6      726.95      831.54     39.49 o
   4   5   6      687.98      711.64     41.05 o
   5   5   6     1084.34     1059.31     57.50 o
   6   5   6     1212.09     1279.66     64.48 o
   7   5   6     3536.53     3362.55    121.51 o
   8   5   6        0.31       21.59     75.73 o
   9   5   6     1184.19     1298.19     76.80 o
  10   5   6      134.35       -1.09     56.50 o
  11   5   6      798.57      877.34     76.29 o
  12   5   6      124.52      233.70     70.25 o
  13   5   6       41.74        0.00    124.87 o
  14   5   6      113.18      130.18    117.93 o
  15   5   6        3.32      -72.95    116.54 o
 -20   6   6        2.86      113.37    107.86 o
 -19   6   6        0.07      -99.90     94.18 o
 -18   6   6       17.94       -7.40     88.23 o
 -17   6   6      101.80       41.26     83.37 o
 -16   6   6       40.05      145.81     75.52 o
 -15   6   6       10.24      180.37     70.64 o
 -14   6   6       44.65       27.75     64.75 o
 -13   6   6       37.73      -21.23     70.76 o
 -12   6   6      608.15      566.47     73.09 o
 -11   6   6      754.50      608.06     99.90 o
 -10   6   6      107.94      138.25    108.22 o
  -9   6   6      191.49      191.91     34.58 o
  -8   6   6      820.72      838.42     64.48 o
  -7   6   6      736.16      744.91     35.69 o
  -6   6   6     1036.59     1157.43     45.42 o
  -5   6   6      861.26      852.63     34.61 o
  -4   6   6     3223.20     3100.68     64.05 o
  -3   6   6      279.06      274.93     31.29 o
  -2   6   6      116.59       69.89     22.94 o
  -1   6   6       77.38       88.79     22.61 o
   0   6   6      517.74      570.68     31.22 o
   1   6   6        1.88      -37.16     23.34 o
   2   6   6      101.67      120.53     27.21 o
   3   6   6       98.51       66.14     31.19 o
   4   6   6      512.74      494.66     50.47 o
   5   6   6        3.15      -12.88     34.35 o
   6   6   6       42.52       16.78     43.50 o
   7   6   6      575.71      403.57     55.94 o
   8   6   6       63.59       12.19     74.96 o
   9   6   6      135.20      130.14     66.65 o
  10   6   6       48.78      -91.79     57.63 o
  11   6   6        0.82       29.35     65.14 o
  12   6   6        4.32      -64.28     71.99 o
  13   6   6        9.20       59.27    148.46 o
  14   6   6        8.09      -45.72    106.60 o
 -20   7   6      183.99      310.45    122.34 o
 -19   7   6      156.92      236.43    110.85 o
 -18   7   6      624.95      560.38    111.79 o
 -17   7   6       56.81       16.74     90.19 o
 -16   7   6        0.55      119.65     82.96 o
 -15   7   6      213.76       86.73     80.16 o
 -14   7   6       17.54       64.47     71.12 o
 -13   7   6     2116.53     2025.66    183.14 o
 -12   7   6      484.82      496.62     75.52 o
 -11   7   6     3751.59     4009.70    144.13 o
 -10   7   6        5.16       40.86     56.80 o
  -9   7   6     4969.68     4997.15    130.27 o
  -8   7   6        9.80       -0.36     33.82 o
  -7   7   6     5758.92     5624.49    171.82 o
  -6   7   6       50.00      108.73     29.43 o
  -5   7   6    10497.50    10427.73    140.46 o
  -4   7   6        6.92      -13.04     35.32 o
  -3   7   6    17756.21    17511.21    209.57 o
  -2   7   6      590.66      597.46     39.48 o
  -1   7   6    11055.40    10831.25    140.85 o
   0   7   6      924.16      882.15     41.04 o
   1   7   6     5283.37     5341.12     89.45 o
   2   7   6     1841.56     1803.64     60.45 o
   3   7   6      749.48      790.43     57.68 o
   4   7   6      150.11      212.39     34.08 o
   5   7   6      509.70      445.79     43.65 o
   6   7   6      705.91      705.89     60.71 o
   7   7   6     1326.75     1191.61     86.71 o
   8   7   6        6.81       61.18     60.80 o
   9   7   6      704.28      697.79    125.23 o
  10   7   6       12.22      121.27     79.30 o
  11   7   6      260.96      175.47     87.17 o
  12   7   6       71.61       58.94     93.19 o
  13   7   6       72.24       30.79    103.94 o
  14   7   6      180.07      191.47    152.62 o
 -19   8   6      122.18      -52.44    113.35 o
 -18   8   6      288.18      170.32    108.78 o
 -17   8   6      245.22      267.15     97.11 o
 -16   8   6      367.66      332.87     95.15 o
 -15   8   6        1.65       43.80     77.49 o
 -14   8   6      559.49      505.03    122.09 o
 -13   8   6      427.84      263.05     77.49 o
 -12   8   6      895.76      912.87     90.26 o
 -11   8   6       34.83       45.07     64.39 o
 -10   8   6     5051.93     5146.31    166.75 o
  -9   8   6      302.57      303.01     57.12 o
  -8   8   6    11168.69    10891.54    207.70 o
  -7   8   6     1026.02      959.88     66.59 o
  -6   8   6    19004.24    18087.09    251.59 o
  -5   8   6        4.16      -45.26     30.12 o
  -4   8   6    13762.54    14044.83    180.18 o
  -3   8   6      405.34      436.04     52.76 o
  -2   8   6    12419.98    12143.91    180.04 o
  -1   8   6     3644.14     3955.45     92.00 o
   0   8   6     9672.02     9493.02    290.44 o
   1   8   6     1750.90     1687.50     89.69 o
   2   8   6     4165.86     4349.47    115.85 o
   3   8   6       18.28      -23.85     36.85 o
   4   8   6     1053.18     1158.55     56.78 o
   5   8   6       21.07       11.41     47.21 o
   6   8   6      665.11      605.22     62.39 o
   7   8   6        2.81     -125.58     64.39 o
   8   8   6      122.07       83.89     71.60 o
   9   8   6       38.89        9.89    101.28 o
  10   8   6      529.98      654.55     96.14 o
  11   8   6      398.02      255.43     95.03 o
  12   8   6      246.08      178.61    101.80 o
  13   8   6      329.47      446.76    116.14 o
 -18   9   6        8.45     -148.52    147.07 o
 -17   9   6      120.30      150.43    106.81 o
 -16   9   6        0.27      103.36     94.12 o
 -15   9   6       70.87       84.05     88.03 o
 -14   9   6      208.51      183.08     84.10 o
 -13   9   6       67.74      149.71     81.41 o
 -12   9   6      492.69      437.64     98.51 o
 -11   9   6       14.69       39.87     71.60 o
 -10   9   6     1505.84     1547.22    102.03 o
  -9   9   6     5041.28     4929.25    138.73 o
  -8   9   6     1945.97     2170.86    207.77 o
  -7   9   6    13913.88    13531.95    244.92 o
  -6   9   6      171.98      191.43     56.17 o
  -5   9   6    13103.71    12533.16    314.37 o
  -4   9   6       41.66       60.60     41.42 o
  -3   9   6     2003.73     2124.94     81.50 o
  -2   9   6     3855.96     4037.16    221.79 o
  -1   9   6     3779.04     3885.01    112.85 o
   0   9   6     2218.80     2384.67    101.60 o
   1   9   6     2422.40     2631.98     99.30 o
   2   9   6       48.16       33.87     49.01 o
   3   9   6      487.23      529.87     79.17 o
   4   9   6      795.36      932.88     73.13 o
   5   9   6        8.15        4.16     66.71 o
   6   9   6      357.03      354.84     97.12 o
   7   9   6      432.80      622.05     87.71 o
   8   9   6      208.76       67.98     82.34 o
   9   9   6       10.89      205.34    122.09 o
  10   9   6      475.08      396.81    141.52 o
  11   9   6      107.97       30.52    135.97 o
  12   9   6      249.68      321.89    155.39 o
 -17  10   6       24.71      -19.78    107.86 o
 -16  10   6      329.62      264.19    188.69 o
 -15  10   6      803.63      946.23    163.72 o
 -14  10   6      640.90      778.38    103.99 o
 -13  10   6     1384.89     1173.68    108.78 o
 -12  10   6      699.62      700.74     95.03 o
 -11  10   6     1648.10     1589.65    113.75 o
 -10  10   6        5.78     -118.97     90.18 o
  -9  10   6      892.00      846.35     78.13 o
  -8  10   6     1204.85     1184.26     80.01 o
  -7  10   6     1158.31     1021.90     77.89 o
  -6  10   6     1005.08      997.95     75.26 o
  -5  10   6     1328.34     1268.50    148.56 o
  -4  10   6     1211.09     1347.88     80.07 o
  -3  10   6      882.04      999.60     71.28 o
  -2  10   6     1740.15     1677.24    119.40 o
  -1  10   6     3242.10     3294.05    130.22 o
   0  10   6      416.34      369.78     59.71 o
   1  10   6     2589.64     2565.64    110.72 o
   2  10   6      113.36      147.90     56.74 o
   3  10   6     1678.03     1627.63     87.46 o
   4  10   6     2109.22     2126.45    130.47 o
   5  10   6      167.57      129.99    140.13 o
   6  10   6     2043.02     2043.13    206.73 o
   7  10   6      113.83       45.90    234.48 o
   8  10   6      397.73      501.20     98.05 o
   9  10   6       13.06      -21.19     88.87 o
  10  10   6        8.13       72.92     97.17 o
  11  10   6        6.65       61.66    105.74 o
 -16  11   6      189.71      131.77    160.94 o
 -15  11   6     1796.64     1966.13    147.00 o
 -14  11   6     1268.20     1356.39    130.47 o
 -13  11   6     1371.08     1569.05    219.22 o
 -12  11   6     1822.52     1981.99    220.60 o
 -11  11   6      798.19      712.63    101.04 o
 -10  11   6      857.30     1105.99    122.09 o
  -9  11   6      104.88       67.71     83.46 o
  -8  11   6     1349.82     1478.95    111.17 o
  -7  11   6       16.25       40.54     63.38 o
  -6  11   6     2150.68     1922.54    104.04 o
  -5  11   6        1.85      -97.64     58.46 o
  -4  11   6        0.08       18.46     58.11 o
  -3  11   6       89.89      171.85    108.53 o
  -2  11   6      708.25      657.29     72.97 o
  -1  11   6       42.89       46.20     59.23 o
   0  11   6     3200.37     3290.43    120.79 o
   1  11   6      898.30     1065.25    122.24 o
   2  11   6     2805.63     2992.54    121.37 o
   3  11   6     3779.24     3750.26    171.26 o
   4  11   6      484.35      638.95    109.61 o
   5  11   6     3296.40     3305.82    161.87 o
   6  11   6      216.88      202.57    119.32 o
   7  11   6     1626.46     1664.94    183.14 o
   8  11   6       32.38       -8.44     91.22 o
   9  11   6      508.00      524.50    117.93 o
  10  11   6       76.39      241.59    110.85 o
 -15  12   6       19.24       48.56    117.73 o
 -14  12   6     1407.71     1417.95    303.85 o
 -13  12   6      540.31      589.86    111.84 o
 -12  12   6     1393.95     1421.30    130.47 o
 -11  12   6     1397.95     1579.01    165.11 o
 -10  12   6     1183.53     1420.81    122.62 o
  -9  12   6     2589.17     2520.54    127.13 o
  -8  12   6      128.86       87.66     74.83 o
  -7  12   6     1120.68      969.50    149.37 o
  -6  12   6      207.15      192.81     71.47 o
  -5  12   6       19.81      -42.70     65.57 o
  -4  12   6        5.99      -16.29     66.40 o
  -3  12   6      587.61      619.18     75.16 o
  -2  12   6      185.14      145.82     75.51 o
  -1  12   6      760.55      643.23     81.16 o
   0  12   6      628.81      526.24     74.68 o
   1  12   6      920.81     1057.01     86.98 o
   2  12   6     1462.99     1391.96     93.33 o
   3  12   6      602.13      567.35    104.63 o
   4  12   6     1321.63     1277.20    121.23 o
   5  12   6      651.19      749.98    201.18 o
   6  12   6     1686.80     1688.07    131.07 o
   7  12   6      210.15      215.05    105.96 o
   8  12   6     1229.55     1190.11    132.35 o
   9  12   6        1.61     -113.77    155.39 o
 -13  13   6      536.89      341.62    194.24 o
 -12  13   6      181.44      303.85    123.61 o
 -11  13   6      195.51      236.87    110.85 o
 -10  13   6     1265.07     1018.34    194.24 o
  -9  13   6       43.75       96.12     98.05 o
  -8  13   6      653.65      782.42    142.56 o
  -7  13   6        3.22       37.00     80.67 o
  -6  13   6        2.61      120.66     77.23 o
  -5  13   6      278.58      369.73     79.89 o
  -4  13   6       61.05       14.24     75.68 o
  -3  13   6      507.47      453.04     82.60 o
  -2  13   6      330.08      287.35     92.51 o
  -1  13   6       15.87      -34.51     76.35 o
   0  13   6      395.17      332.73     82.20 o
   1  13   6      336.21      349.16     80.63 o
   2  13   6      702.24      468.27    106.28 o
   3  13   6      292.19      260.89    103.77 o
   4  13   6      618.27      615.41    115.72 o
   5  13   6      324.23      113.82    109.41 o
   6  13   6       10.05       29.46    112.20 o
   7  13   6      410.20      327.44    160.94 o
 -11  14   6      139.98        9.20    117.53 o
 -10  14   6      221.75      170.28    112.81 o
  -9  14   6      299.52      252.43    276.10 o
  -8  14   6        2.93       40.02     91.73 o
  -7  14   6       22.91       12.82     84.88 o
  -6  14   6      172.93      105.64    107.87 o
  -5  14   6       20.67      -78.71     81.49 o
  -4  14   6     1251.44     1203.66    101.94 o
  -3  14   6        9.88       44.87     83.21 o
  -2  14   6     1450.11     1628.94    112.67 o
  -1  14   6       45.89       77.09     81.61 o
   0  14   6      147.04       50.92     88.47 o
   1  14   6      431.61      374.37    111.79 o
   2  14   6        0.97      -51.96    103.77 o
   3  14   6      306.23      392.97    117.53 o
   4  14   6       40.71       -3.72    114.77 o
   5  14   6        5.36        0.00    166.49 o
  -7  15   6      588.02      611.41    108.87 o
  -6  15   6        6.97      143.81     97.70 o
  -5  15   6      996.66     1034.33    113.07 o
  -4  15   6      119.44      101.02     92.84 o
  -3  15   6     1181.65     1363.61    118.99 o
  -2  15   6        0.50        3.50     97.65 o
  -1  15   6      615.07      670.24    103.16 o
   0  15   6      111.09       34.22    118.70 o
   1  15   6      245.73      140.13    162.33 o
   2  15   6       70.83       83.25    183.14 o
 -22   1   7        0.57      -27.75    111.84 o
 -21   1   7      687.18      884.58    119.50 o
 -20   1   7      336.65      238.64     94.18 o
 -19   1   7      768.59      833.16    101.97 o
 -18   1   7      299.46      219.42    106.83 o
 -17   1   7      526.72      439.68    111.00 o
 -16   1   7       23.45      -30.26     61.60 o
 -15   1   7      191.23      277.49     62.79 o
 -14   1   7     2382.16     2260.98    110.85 o
 -13   1   7     1235.20     1424.83     95.15 o
 -12   1   7       49.67       76.28     45.83 o
 -11   1   7     3977.04     4234.73    123.61 o
 -10   1   7      246.24      316.24     46.08 o
  -9   1   7     5824.22     5591.69    133.43 o
  -8   1   7      356.65      361.73     26.98 o
  -7   1   7     9190.16     9305.23    116.65 o
  -6   1   7    10540.95    10729.98    127.26 o
  -5   1   7    10160.38    10576.02    112.52 o
  -4   1   7    11515.54    11749.21    122.49 o
  -3   1   7    14937.93    15685.44    173.21 o
  -2   1   7     6010.87     6185.90    103.43 o
  -1   1   7    20276.14    19509.89    274.79 o
   0   1   7      768.01      868.41     42.87 o
   1   1   7    36533.36    38047.62    713.14 o
   2   1   7      182.62      243.01     20.52 o
   3   1   7      254.59      363.76     25.89 o
   4   1   7     2639.39     2715.32     63.42 o
   5   1   7      128.97      141.74     28.57 o
   6   1   7     1757.80     1926.66     80.76 o
   7   1   7     1822.03     1916.11     94.14 o
   8   1   7        1.71      -41.72     43.81 o
   9   1   7     1211.04     1134.85     88.30 o
  10   1   7      957.61     1122.26    127.64 o
  11   1   7       98.11      115.87     72.52 o
  12   1   7      132.83      136.77    124.87 o
  13   1   7        1.43     -125.84     84.10 o
  14   1   7      229.88      171.14    170.65 o
  15   1   7       14.48      -33.95    107.86 o
 -22   2   7      394.93      283.70    122.34 o
 -21   2   7      108.61        4.54    113.77 o
 -20   2   7      420.89      526.37    107.86 o
 -19   2   7      252.46      365.98     94.35 o
 -18   2   7     2044.98     2172.07    163.72 o
 -17   2   7       49.30       71.47     84.63 o
 -16   2   7     2633.11     2540.36    159.56 o
 -15   2   7      245.46      209.23     65.71 o
 -14   2   7      288.09      368.10    109.61 o
 -13   2   7      240.12      326.12     57.86 o
 -12   2   7      308.47      317.92     55.90 o
 -11   2   7       41.78      140.67     45.00 o
 -10   2   7     9948.13    10102.92    209.92 o
  -9   2   7    13607.32    13558.14    259.00 o
  -8   2   7    33434.61    33278.91    360.03 o
  -7   2   7    28666.78    28607.36    348.14 o
  -6   2   7    27833.24    28566.98    308.15 o
  -5   2   7    38829.51    37865.43    399.70 o
  -4   2   7    32038.94    31675.87    336.89 o
  -3   2   7     8303.69     8227.84    104.30 o
  -2   2   7    34036.64    34068.80    399.77 o
  -1   2   7      503.14      567.33     30.79 o
   0   2   7    32357.33    32242.18    443.14 o
   1   2   7     5318.31     5745.88    105.43 o
   2   2   7    17025.36    16367.88    217.08 o
   3   2   7     4315.70     4528.40     89.72 o
   4   2   7     3920.20     3762.72     74.84 o
   5   2   7        0.08       12.54     25.94 o
   6   2   7      114.24       62.17     31.33 o
   7   2   7        1.88      -79.49     41.04 o
   8   2   7      368.35      361.18     53.19 o
   9   2   7      351.60      455.59     59.62 o
  10   2   7      551.80      410.91     79.30 o
  11   2   7     1564.71     1711.15    117.68 o
  12   2   7       19.78       31.01     78.41 o
  13   2   7      895.59      973.01    110.74 o
  14   2   7       50.07      -23.66    135.97 o
  15   2   7      197.21      -47.94    106.81 o
 -22   3   7       17.65      104.22    115.72 o
 -21   3   7       17.38      114.56    105.45 o
 -20   3   7      262.27      571.14    183.14 o
 -19   3   7      480.81      522.29     95.61 o
 -18   3   7       91.39       70.73     80.38 o
 -17   3   7     1416.64     1634.69    124.87 o
 -16   3   7        1.26       -3.77     65.53 o
 -15   3   7      156.17      -51.74     57.86 o
 -14   3   7      195.04      146.62     60.73 o
 -13   3   7      705.35      778.26     69.64 o
 -12   3   7      548.56      608.48     60.73 o
 -11   3   7     1915.68     2019.72    159.56 o
 -10   3   7     2895.99     2905.68    148.46 o
  -9   3   7     5578.36     5766.72    209.50 o
  -8   3   7    25255.91    25439.60    318.96 o
  -7   3   7    14190.45    14522.90    171.58 o
  -6   3   7    19200.18    18794.05    211.80 o
  -5   3   7    21568.54    21694.44    239.86 o
  -4   3   7     6177.03     6303.19     86.04 o
  -3   3   7    20977.81    20771.14    228.62 o
  -2   3   7     1622.77     1530.63     38.89 o
  -1   3   7    19579.29    19644.44    240.45 o
   0   3   7      343.09      451.71     34.44 o
   1   3   7    22570.35    23096.19    281.00 o
   2   3   7     5952.88     5986.58    124.90 o
   3   3   7     9939.32     9965.04    140.40 o
   4   3   7      279.84      330.18     30.72 o
   5   3   7      704.15      732.72     40.66 o
   6   3   7     5381.05     5143.03     98.15 o
   7   3   7       12.06       33.01     61.55 o
   8   3   7       41.37       49.21     45.26 o
   9   3   7       54.22        9.00     49.11 o
  10   3   7      305.80      244.55     59.15 o
  11   3   7        0.80       74.19     74.48 o
  12   3   7     1096.06     1156.01    107.86 o
  13   3   7        7.22      162.25     89.26 o
  14   3   7      353.71      387.49    102.89 o
  15   3   7        9.79       -4.16    107.92 o
 -21   4   7       52.57      -59.66    103.77 o
 -20   4   7        1.53     -116.91     90.00 o
 -19   4   7      801.50      908.47    106.92 o
 -18   4   7      307.41      321.89     86.33 o
 -17   4   7      154.48      110.63    119.32 o
 -16   4   7     2597.84     2650.41    135.34 o
 -15   4   7       56.03       76.31     66.71 o
 -14   4   7     5356.43     5312.65    242.80 o
 -13   4   7      279.50      287.07     61.60 o
 -12   4   7     3323.97     3519.72    126.46 o
 -11   4   7     3452.66     3722.89    203.95 o
 -10   4   7     1382.00     1283.13     84.37 o
  -9   4   7      554.91      637.25     61.71 o
  -8   4   7       51.25       47.62     27.60 o
  -7   4   7    15460.59    15097.62    179.57 o
  -6   4   7     1259.47     1394.56     55.34 o
  -5   4   7    11930.42    12436.66    222.79 o
  -4   4   7     3606.10     3686.00     79.73 o
  -3   4   7     2689.91     2522.10     51.37 o
  -2   4   7    13074.83    12267.78    161.76 o
  -1   4   7     1033.62     1094.69     36.98 o
   0   4   7    12447.15    12374.16    163.77 o
   1   4   7     9540.41     9996.82    139.09 o
   2   4   7     4654.75     4724.95     98.53 o
   3   4   7     3549.22     3458.82    133.74 o
   4   4   7     4038.64     4089.68     82.91 o
   5   4   7     2997.45     3211.69     76.67 o
   6   4   7       77.49       66.20     41.59 o
   7   4   7      747.70      560.27     57.13 o
   8   4   7      354.35      430.68     70.12 o
   9   4   7      232.30      222.22     64.81 o
  10   4   7      188.35      176.19     60.84 o
  11   4   7       61.43        1.39     74.56 o
  12   4   7      117.89       93.99     88.80 o
  13   4   7       13.87       79.08     90.26 o
  14   4   7      197.87       27.75    108.22 o
  15   4   7        2.30     -136.12    108.78 o
 -21   5   7      120.26      174.12    108.89 o
 -20   5   7       55.60       14.31    101.04 o
 -19   5   7      505.19      347.83    101.04 o
 -18   5   7      733.04      841.46    105.47 o
 -17   5   7     2627.81     2600.84    187.30 o
 -16   5   7      616.45      666.83     91.10 o
 -15   5   7     5542.68     5385.37    420.39 o
 -14   5   7       10.63        1.98     61.60 o
 -13   5   7    14340.83    14380.28    304.99 o
 -12   5   7      109.40       86.22     80.47 o
 -11   5   7     9179.44     9153.56    313.56 o
 -10   5   7     3391.79     3862.83    128.51 o
  -9   5   7    16473.06    15959.13    258.71 o
  -8   5   7     4734.45     4520.15     78.24 o
  -7   5   7     6574.99     6384.45    117.99 o
  -6   5   7     9175.45     9313.77    121.82 o
  -5   5   7      693.48      627.84     27.20 o
  -4   5   7     3430.45     3410.01     62.57 o
  -3   5   7     2066.00     2234.47     53.02 o
  -2   5   7       18.84       30.80     23.28 o
  -1   5   7     2130.28     2228.58     56.92 o
   0   5   7     6046.86     5921.93    137.39 o
   1   5   7      775.29      907.58     38.48 o
   2   5   7    13994.62    13809.42    186.66 o
   3   5   7      816.29      971.85     44.24 o
   4   5   7    18770.58    18020.38    238.29 o
   5   5   7      506.21      617.96     42.77 o
   6   5   7     3753.43     3791.17    107.32 o
   7   5   7     1648.76     1637.39     78.71 o
   8   5   7     5038.26     4923.01    129.23 o
   9   5   7      982.24     1083.47     99.71 o
  10   5   7     1056.07     1077.30     78.96 o
  11   5   7     1002.33      940.70     82.70 o
  12   5   7      336.85      189.61    198.40 o
  13   5   7      353.37      352.96    123.48 o
  14   5   7       15.88       -8.50    148.46 o
 -21   6   7       26.55       43.15    117.68 o
 -20   6   7      797.68      620.51    166.49 o
 -19   6   7        1.81      -79.08     92.22 o
 -18   6   7     2247.66     2058.82    133.38 o
 -17   6   7      202.85      215.13     83.37 o
 -16   6   7     5182.52     5347.19    181.49 o
 -15   6   7     1764.20     1952.89    116.44 o
 -14   6   7     6157.87     5983.85    181.49 o
 -13   6   7        8.04       28.42     56.80 o
 -12   6   7    16362.38    15684.44    325.64 o
 -11   6   7      336.51      275.10     62.79 o
 -10   6   7    19544.48    19313.99    373.78 o
  -9   6   7    10116.77    10345.71    159.16 o
  -8   6   7     7972.29     7456.93    111.08 o
  -7   6   7     2684.90     2794.77     63.49 o
  -6   6   7     1896.58     2030.98     68.01 o
  -5   6   7      228.64      302.20     33.30 o
  -4   6   7      963.50      974.15     37.98 o
  -3   6   7      413.49      405.57     30.29 o
  -2   6   7      216.31      233.02     26.43 o
  -1   6   7     3415.71     3574.29     68.54 o
   0   6   7      169.29      164.71     27.93 o
   1   6   7     8177.54     7935.51    113.63 o
   2   6   7      455.46      454.91     38.03 o
   3   6   7     9479.39     9608.73    147.73 o
   4   6   7       87.53      130.49     34.41 o
   5   6   7    10233.74     9955.89    183.62 o
   6   6   7     1888.05     1858.40    140.15 o
   7   6   7     2718.28     2940.33    104.42 o
   8   6   7     3908.38     4033.05    121.20 o
   9   6   7     1194.07     1045.79     76.87 o
  10   6   7     2813.28     3105.17    119.53 o
  11   6   7      377.09      247.81     75.41 o
  12   6   7      620.77      480.25    129.03 o
  13   6   7      212.26      275.42    107.44 o
  14   6   7        7.96      105.45    155.39 o
 -20   7   7       52.03      -30.18    111.79 o
 -19   7   7      293.91      171.64    174.82 o
 -18   7   7      113.62      109.89     98.05 o
 -17   7   7     1534.39     1821.91    128.24 o
 -16   7   7     1251.45     1205.12    162.33 o
 -15   7   7     1911.87     1943.48    118.41 o
 -14   7   7      644.79      505.90     80.99 o
 -13   7   7     3302.14     3107.06    138.94 o
 -12   7   7      503.95      638.30    127.64 o
 -11   7   7     9839.80     9793.28    235.43 o
 -10   7   7     4496.50     4400.97    124.65 o
  -9   7   7     7442.59     7284.04    158.61 o
  -8   7   7     4929.87     4857.60    125.02 o
  -7   7   7     2857.46     2959.06     70.43 o
  -6   7   7     1246.56     1261.40     49.87 o
  -5   7   7      605.99      768.04     41.01 o
  -4   7   7      179.84      194.61     35.26 o
  -3   7   7     3351.35     3535.56    105.74 o
  -2   7   7      612.51      680.20     38.05 o
  -1   7   7      296.74      323.39     31.50 o
   0   7   7     1945.73     1979.15     60.77 o
   1   7   7       40.70       45.00     29.81 o
   2   7   7     8524.71     8223.62    121.21 o
   3   7   7      141.07      166.53     33.91 o
   4   7   7     7540.68     7659.69    156.89 o
   5   7   7        2.56        5.93     46.47 o
   6   7   7     3478.41     3522.80    172.32 o
   7   7   7      853.94      931.13     69.50 o
   8   7   7      587.64      526.31     65.40 o
   9   7   7     1862.37     1840.48     95.93 o
  10   7   7       81.83      123.24     98.51 o
  11   7   7      652.14      796.65    137.36 o
  12   7   7      205.97      241.41    138.74 o
  13   7   7       29.96       13.87    149.84 o
 -19   8   7      125.96      -85.12    108.57 o
 -18   8   7       17.79        5.05     96.99 o
 -17   8   7      640.10      649.78    105.90 o
 -16   8   7      354.30      321.76    115.16 o
 -15   8   7      370.93      277.65     82.96 o
 -14   8   7       88.07      109.89    122.09 o
 -13   8   7      217.79       -8.75     69.64 o
 -12   8   7       46.02      145.68     87.41 o
 -11   8   7      938.71     1135.23    131.81 o
 -10   8   7        1.65      -22.56     64.18 o
  -9   8   7      639.11      708.30     70.80 o
  -8   8   7      716.71      728.57     63.04 o
  -7   8   7     2792.51     2873.17    105.49 o
  -6   8   7      291.18      211.59     41.71 o
  -5   8   7     4034.78     3848.59     81.49 o
  -4   8   7     5243.40     5144.62    108.22 o
  -3   8   7     3152.30     3176.72     86.15 o
  -2   8   7     9169.10     8935.76    146.95 o
  -1   8   7      874.31      868.77     49.12 o
   0   8   7     2549.34     2559.16     87.31 o
   1   8   7     3361.53     3464.71    105.35 o
   2   8   7     2475.01     2230.10     92.04 o
   3   8   7     3652.65     3603.60    113.35 o
   4   8   7       27.57       -0.66     45.14 o
   5   8   7       30.91      -33.57     48.79 o
   6   8   7       12.63       63.90     65.94 o
   7   8   7       85.30       74.58    104.06 o
   8   8   7       43.99       62.16     73.09 o
   9   8   7       22.84      -31.09     77.34 o
  10   8   7      150.70      139.99     88.87 o
  11   8   7      150.53       76.03     95.90 o
  12   8   7       36.74     -182.67    103.77 o
 -18   9   7       20.27      -90.25    104.85 o
 -17   9   7      279.98       95.83    135.97 o
 -16   9   7      466.34      592.20    126.26 o
 -15   9   7      356.04      344.08    138.74 o
 -14   9   7       20.45      -67.33     78.41 o
 -13   9   7      194.10       72.04     79.45 o
 -12   9   7      239.31      183.28     76.22 o
 -11   9   7      148.80       76.31     72.60 o
 -10   9   7     1390.70     1468.99     83.77 o
  -9   9   7      267.17      287.10     60.60 o
  -8   9   7     2818.92     2957.69    117.65 o
  -7   9   7     4611.88     4662.24    130.97 o
  -6   9   7     2121.96     2128.79     98.44 o
  -5   9   7     6065.52     6094.04    217.05 o
  -4   9   7      454.46      551.74     61.01 o
  -3   9   7    12165.59    11698.27    382.47 o
  -2   9   7     1611.65     1789.95     90.88 o
  -1   9   7     3862.38     3933.97    158.09 o
   0   9   7      109.10      129.17     97.75 o
   1   9   7     3747.17     3744.83    115.15 o
   2   9   7      323.13      301.55     56.03 o
   3   9   7     1676.46     1737.92    110.74 o
   4   9   7      100.85      126.32     91.57 o
   5   9   7      786.83      603.17     91.57 o
   6   9   7      108.91       95.26     79.08 o
   7   9   7      116.43      134.51     78.19 o
   8   9   7      394.91      481.11     95.90 o
   9   9   7        0.16      197.02    135.97 o
  10   9   7      230.98      191.47    141.52 o
  11   9   7       15.94     -149.84    147.07 o
  12   9   7      380.38      338.54    174.82 o
 -17  10   7        0.67     -140.02    106.92 o
 -16  10   7     1268.07     1190.89    195.63 o
 -15  10   7       89.25       17.65     92.16 o
 -14  10   7     1268.65     1339.90    117.68 o
 -13  10   7       92.91       60.41     81.41 o
 -12  10   7      101.96       22.20     76.52 o
 -11  10   7        2.69      -38.85     75.52 o
 -10  10   7      549.11      523.98     74.45 o
  -9  10   7     2015.84     2093.84    156.04 o
  -8  10   7      599.02      675.09     70.04 o
  -7  10   7     2160.78     2101.80    103.50 o
  -6  10   7     4333.20     4425.06    133.91 o
  -5  10   7     2426.79     2373.40    151.53 o
  -4  10   7     1047.90     1214.40     91.99 o
  -3  10   7     1665.73     1549.00    108.72 o
  -2  10   7     1672.96     1654.73     89.52 o
  -1  10   7      174.37       74.40     64.22 o
   0  10   7     3696.50     3688.55    120.57 o
   1  10   7     1014.41     1054.01     75.75 o
   2  10   7     2037.50     1951.03    120.56 o
   3  10   7      472.41      602.46    137.36 o
   4  10   7     1800.58     1670.26    123.48 o
   5  10   7       34.57       15.10     77.34 o
   6  10   7      248.24      183.30    106.83 o
   7  10   7        2.11       46.72     84.30 o
   8  10   7       41.01       13.11     89.26 o
   9  10   7      235.35      -37.04    199.79 o
  10  10   7       14.29        3.95    101.97 o
  11  10   7      402.28      421.50    121.46 o
 -16  11   7       19.77     -127.25    102.89 o
 -15  11   7      175.39      257.11    107.70 o
 -14  11   7       92.48        1.58     98.05 o
 -13  11   7       10.16      -82.85     89.26 o
 -12  11   7       16.85       63.82     88.23 o
 -11  11   7      178.04      224.77     88.23 o
 -10  11   7       34.17       42.95     68.60 o
  -9  11   7      979.07      892.64     82.64 o
  -8  11   7       18.53      -15.89     64.44 o
  -7  11   7      356.96      280.22     66.94 o
  -6  11   7      283.34      298.74     66.05 o
  -5  11   7      284.86      292.26     63.96 o
  -4  11   7      287.99      339.51     66.05 o
  -3  11   7      232.37      152.97     63.72 o
  -2  11   7       31.26       59.59     58.01 o
  -1  11   7      643.68      615.78     78.43 o
   0  11   7       86.24       89.33     59.23 o
   1  11   7      712.91      680.23     75.68 o
   2  11   7      306.96      265.58     87.30 o
   3  11   7       40.13      -16.65     74.56 o
   4  11   7      425.98      442.37    105.45 o
   5  11   7       92.73       75.86     87.30 o
   6  11   7      119.08      160.50     91.97 o
   7  11   7        9.57      -71.91    124.87 o
   8  11   7       58.88        1.35    144.29 o
   9  11   7      117.80      144.95    107.86 o
 -15  12   7        3.60      -65.21    111.84 o
 -14  12   7       51.13      135.42    108.89 o
 -13  12   7       33.98      126.75    103.94 o
 -12  12   7       54.14      -74.61     95.15 o
 -11  12   7      719.11      960.71    117.68 o
 -10  12   7        1.06      185.75     95.90 o
  -9  12   7      473.52      522.29     84.57 o
  -8  12   7       51.89       -5.21     67.63 o
  -7  12   7       82.51       35.59     68.85 o
  -6  12   7     1241.87     1188.96     91.73 o
  -5  12   7      100.07       10.01     86.59 o
  -4  12   7      883.87      862.34     85.43 o
  -3  12   7       39.90       41.80     65.57 o
  -2  12   7      437.27      348.12     76.17 o
  -1  12   7      125.17      176.36     69.91 o
   0  12   7       13.81       68.43     68.27 o
   1  12   7      120.79       29.05     83.24 o
   2  12   7       50.94        9.55     86.27 o
   3  12   7       83.18      110.65    101.28 o
   4  12   7      676.01      839.96    155.39 o
   5  12   7        0.45       22.70     93.19 o
   6  12   7      248.21      302.28    104.96 o
   7  12   7       20.65       28.96    159.56 o
   8  12   7      107.04      223.62    113.75 o
 -13  13   7      307.96      181.79    163.72 o
 -12  13   7      359.18      298.55    119.64 o
 -11  13   7      805.43      722.22    122.53 o
 -10  13   7      688.01      598.77    242.80 o
  -9  13   7      630.98      779.18     95.99 o
  -8  13   7      162.48      206.41    118.78 o
  -7  13   7      485.56      628.97     89.60 o
  -6  13   7      496.49      391.27     82.20 o
  -5  13   7     1368.88     1172.22     96.74 o
  -4  13   7      916.26      789.34     92.13 o
  -3  13   7     2714.30     2952.53    140.63 o
  -2  13   7      448.81      440.70     83.55 o
  -1  13   7     2519.13     2572.09    161.60 o
   0  13   7       88.38      155.62    122.09 o
   1  13   7      912.66      816.25    111.79 o
   2  13   7      101.92       23.33    123.48 o
   3  13   7      405.24      431.13    107.86 o
   4  13   7        1.20      -41.57    103.77 o
   5  13   7      364.53      398.37    126.26 o
   6  13   7      446.42      298.94    119.71 o
 -11  14   7      393.60      396.01    123.19 o
 -10  14   7       53.05       65.55    116.73 o
  -9  14   7      608.38      666.11    106.55 o
  -8  14   7      402.19      421.16     94.50 o
  -7  14   7      811.48      652.87    127.36 o
  -6  14   7      930.70     1015.49    281.87 o
  -5  14   7     1051.78     1119.60    104.66 o
  -4  14   7     1457.08     1639.93    221.07 o
  -3  14   7      583.31      679.46     98.20 o
  -2  14   7     1573.54     1803.51    115.07 o
  -1  14   7      145.69      254.84    130.42 o
   0  14   7     1704.53     1770.30    148.05 o
   1  14   7       14.83      -22.20    105.96 o
   2  14   7      735.07      751.47    210.89 o
   3  14   7        1.71       -4.81    110.22 o
   4  14   7      397.38      436.34    167.88 o
  -7  15   7      474.23      419.37    175.37 o
  -6  15   7      687.56      744.49    150.89 o
  -5  15   7      712.71      682.02    104.42 o
  -4  15   7      108.97      104.83     95.53 o
  -3  15   7      533.35      796.32    111.32 o
  -2  15   7        0.23       87.56    152.62 o
  -1  15   7      473.75      248.77    120.66 o
   0  15   7        5.46      -68.75    121.23 o
   1  15   7      428.52      407.91    202.57 o
 -22   0   8      158.94      133.19    158.17 o
 -21   0   8      504.87      452.31    152.62 o
 -20   0   8      875.50      685.39    149.84 o
 -19   0   8      246.52       83.25    116.54 o
 -18   0   8     1774.44     2117.23    177.59 o
 -17   0   8     4079.17     3993.05    213.67 o
 -16   0   8     2293.47     2011.79    166.49 o
 -15   0   8    15773.73    16060.99    468.95 o
 -14   0   8     2937.38     2977.44    169.27 o
 -13   0   8    17226.34    17440.11    477.28 o
 -12   0   8    29738.78    29818.84    746.44 o
 -11   0   8     3864.82     3943.10    172.04 o
 -10   0   8    60850.01    59410.14   1390.21 o
  -9   0   8       18.42       -5.30     32.33 o
  -8   0   8    69599.73    70149.80   1147.77 o
  -7   0   8      536.80      645.48     39.64 o
  -6   0   8     2713.79     2809.51     91.88 o
  -5   0   8     6756.68     6599.79    110.61 o
  -4   0   8       11.72       11.78     16.41 o
  -3   0   8     1107.18     1362.46    102.67 o
  -2   0   8      551.04      562.83     34.39 o
  -1   0   8    13809.96    14695.75    385.71 o
   1   0   8     3729.00     3945.88     91.80 o
   2   0   8     6131.39     6081.65    173.43 o
   3   0   8    13547.87    13540.58    252.82 o
   4   0   8     2272.07     2298.37     84.67 o
   5   0   8    13047.19    12663.56    278.88 o
   6   0   8     2993.58     3152.79    113.27 o
   7   0   8     6773.03     7261.86    280.26 o
   8   0   8     2304.37     2225.45    177.59 o
   9   0   8     3915.40     3801.58    219.22 o
  10   0   8      746.73      940.68    138.74 o
  11   0   8     1437.16     1268.12    158.17 o
  12   0   8       87.06       22.20    122.09 o
  13   0   8      342.20      269.16    144.29 o
  14   0   8       22.63        5.55    141.52 o
 -22   1   8       46.20      124.87    107.86 o
 -21   1   8        7.54      -36.67     95.15 o
 -20   1   8      251.14       98.66     90.19 o
 -19   1   8       30.22       44.36    117.93 o
 -18   1   8     1281.50     1256.06    106.92 o
 -17   1   8     1301.16     1239.45     98.05 o
 -16   1   8     7580.46     7735.60    204.03 o
 -15   1   8     1163.85     1447.87     98.51 o
 -14   1   8     7107.36     6942.59    182.45 o
 -13   1   8     2751.24     2748.56    116.54 o
 -12   1   8     5351.86     5195.06    158.17 o
 -11   1   8    17247.56    16539.51    367.67 o
 -10   1   8      304.02      284.78     45.13 o
  -9   1   8    47371.13    46226.71    566.73 o
  -8   1   8     2753.78     2720.17     54.51 o
  -7   1   8    51200.13    51455.34    539.45 o
  -6   1   8      390.86      462.16     21.28 o
  -5   1   8    29064.39    28100.47    274.79 o
  -4   1   8     7097.37     7174.01    148.55 o
  -3   1   8      302.98      360.78     20.43 o
  -2   1   8     3901.67     3849.01     77.13 o
  -1   1   8       15.87       -7.03     20.13 o
   0   1   8     3321.96     3357.89     73.91 o
   1   1   8     6041.16     6446.46    114.64 o
   2   1   8    12623.19    12692.59    166.29 o
   3   1   8     2514.31     2619.83     60.41 o
   4   1   8     7562.27     7491.72    130.21 o
   5   1   8     2311.97     2183.75     92.90 o
   6   1   8     4566.93     4723.94    115.34 o
   7   1   8       17.11      -57.36     42.81 o
   8   1   8     1788.42     1685.20    107.70 o
   9   1   8      169.01      203.95     70.64 o
  10   1   8     2349.30     2137.97    130.47 o
  11   1   8      102.03      102.67     78.49 o
  12   1   8     1141.44      988.30    170.65 o
  13   1   8        3.74       84.85     93.19 o
  14   1   8       84.32       67.53    104.63 o
 -22   2   8      239.70      116.07    133.19 o
 -21   2   8        0.81      -55.06     99.07 o
 -20   2   8      552.27      464.51    103.00 o
 -19   2   8      451.34      296.91     86.33 o
 -18   2   8       69.80      105.93     73.56 o
 -17   2   8     2261.61     2079.10    123.57 o
 -16   2   8       89.81      129.93     66.63 o
 -15   2   8     1950.15     1941.08    111.84 o
 -14   2   8     1801.28     1782.13    106.83 o
 -13   2   8      693.59      593.69     65.71 o
 -12   2   8     1191.24     1276.87    109.61 o
 -11   2   8       92.43       83.58     39.90 o
 -10   2   8     6197.62     5919.68    119.59 o
  -9   2   8        2.61       35.47     26.70 o
  -8   2   8    11603.46    11864.96    163.23 o
  -7   2   8     1891.74     1981.80     69.43 o
  -6   2   8     6840.77     7105.33     95.07 o
  -5   2   8    22220.88    23045.51    252.23 o
  -4   2   8     1531.63     1704.31     47.23 o
  -3   2   8    16192.10    15775.38    177.81 o
  -2   2   8      320.30      304.52     39.07 o
  -1   2   8    12599.98    12279.38    313.81 o
   0   2   8    19608.47    20233.47    291.82 o
   1   2   8     1879.05     2076.35     65.63 o
   2   2   8     2090.11     1800.80     91.54 o
   3   2   8      770.03      888.87     38.77 o
   4   2   8      496.86      579.03     35.02 o
   5   2   8      561.25      651.14     55.27 o
   6   2   8       17.55      -26.50     38.89 o
   7   2   8       14.83        9.67     42.58 o
   8   2   8      221.45      109.01     67.55 o
   9   2   8       65.21       99.90     66.71 o
  10   2   8      111.50       29.04     71.44 o
  11   2   8      260.22      147.86     79.45 o
  12   2   8       26.36        6.38     82.34 o
  13   2   8       14.85       63.53     92.81 o
  14   2   8       95.47       68.59    103.77 o
 -22   3   8        5.33      -48.28    105.90 o
 -21   3   8      564.10      521.95    112.81 o
 -20   3   8       23.83      -67.48     89.13 o
 -19   3   8      753.45      970.62    108.57 o
 -18   3   8        0.07       38.85     78.49 o
 -17   3   8     2376.58     2265.01    131.46 o
 -16   3   8       26.09      102.67     64.75 o
 -15   3   8     2292.60     2393.76    120.56 o
 -14   3   8       30.61        7.50     55.90 o
 -13   3   8      293.72      238.36     52.87 o
 -12   3   8      331.78      382.40     54.94 o
 -11   3   8      300.91      207.22     46.08 o
 -10   3   8      642.00      694.45     54.83 o
  -9   3   8     1238.20     1290.34     53.90 o
  -8   3   8    18874.79    19199.69    220.98 o
  -7   3   8      292.24      264.69     24.26 o
  -6   3   8    26505.90    26664.78    291.50 o
  -5   3   8     1296.21     1394.30     41.91 o
  -4   3   8    14980.48    14584.61    168.80 o
  -3   3   8     5868.57     5800.11    100.11 o
  -2   3   8    21574.47    20566.15    227.75 o
  -1   3   8     4767.58     4724.50     76.35 o
   0   3   8     6828.27     6439.36     96.47 o
   1   3   8     6166.73     6038.63    123.73 o
   2   3   8    15390.60    15102.19    196.92 o
   3   3   8     2922.05     3039.01     67.24 o
   4   3   8     1139.11     1031.87     55.67 o
   5   3   8      263.76      275.78     44.19 o
   6   3   8      911.91      917.09     60.75 o
   7   3   8       87.69      112.35     46.30 o
   8   3   8       46.27       57.05     49.61 o
   9   3   8       24.23       -2.77     64.75 o
  10   3   8      418.63      349.57     91.57 o
  11   3   8       38.16        8.99     77.49 o
  12   3   8      538.84      637.07    102.03 o
  13   3   8       28.45      119.66    119.32 o
  14   3   8      263.30       63.36    106.81 o
 -22   4   8      261.84      261.73    118.70 o
 -21   4   8       41.07       21.04    100.92 o
 -20   4   8      940.77      704.53    129.03 o
 -19   4   8      145.36       60.73     92.96 o
 -18   4   8     2917.96     3108.86    149.12 o
 -17   4   8     1225.42     1352.36    212.28 o
 -16   4   8     4589.24     4260.86    162.86 o
 -15   4   8      363.73      499.95     74.48 o
 -14   4   8     2185.21     2023.42    114.67 o
 -13   4   8        4.15        6.08     50.90 o
 -12   4   8      305.69      375.60     56.80 o
 -11   4   8      732.72      746.44     94.35 o
 -10   4   8        0.17       28.31     36.02 o
  -9   4   8     9632.67     9482.45    146.59 o
  -8   4   8     5992.00     5944.86     91.19 o
  -7   4   8    25544.53    24690.30    275.50 o
  -6   4   8     1497.79     1444.07     46.21 o
  -5   4   8    19782.37    19576.01    277.01 o
  -4   4   8     2606.71     2593.75     55.21 o
  -3   4   8    15333.45    15050.29    175.45 o
  -2   4   8     3105.36     2976.07     57.21 o
  -1   4   8    10538.25    10281.03    147.89 o
   0   4   8     3302.15     3356.66     67.96 o
   1   4   8    13025.81    13048.30    216.28 o
   2   4   8     3934.37     3977.70     77.93 o
   3   4   8    16569.57    16598.26    218.61 o
   4   4   8     1171.97     1186.44     47.65 o
   5   4   8      380.44      474.46     50.72 o
   6   4   8      584.16      596.36     54.32 o
   7   4   8       53.56       36.06     46.40 o
   8   4   8        4.73       18.92     50.72 o
   9   4   8      751.63      828.02     87.90 o
  10   4   8       23.46       36.07     83.25 o
  11   4   8     1536.16     1674.14    118.70 o
  12   4   8       17.90       79.23    123.48 o
  13   4   8      702.22      815.60    119.50 o
  14   4   8       20.52      106.82    114.77 o
 -21   5   8      280.83      143.92    253.90 o
 -20   5   8        0.66      -46.65     98.05 o
 -19   5   8     1043.95     1153.97    199.79 o
 -18   5   8       17.77       59.11     95.73 o
 -17   5   8      270.57      365.27     91.57 o
 -16   5   8      171.86      210.60     74.25 o
 -15   5   8      295.28      256.78     71.44 o
 -14   5   8     1531.17     1597.72    152.62 o
 -13   5   8       11.67       -9.61     63.82 o
 -12   5   8        2.69      -24.97     80.47 o
 -11   5   8     1325.70     1580.35    101.97 o
 -10   5   8       48.11       46.97     40.99 o
  -9   5   8     7674.32     7831.14    117.98 o
  -8   5   8      625.19      707.38     53.27 o
  -7   5   8        4.04       -3.36     28.80 o
  -6   5   8     4750.20     4895.81    108.87 o
  -5   5   8      329.37      362.99     27.42 o
  -4   5   8     7098.62     6944.64     98.47 o
  -3   5   8     1193.12     1321.81     54.48 o
  -2   5   8     3938.85     3659.70    108.46 o
  -1   5   8     7293.71     6831.27     97.41 o
   0   5   8     2625.30     2708.68     60.24 o
   1   5   8     3830.15     3815.58     78.11 o
   2   5   8     2810.37     2717.61     70.00 o
   3   5   8      816.95      745.13     52.67 o
   4   5   8     2515.98     2609.64    159.95 o
   5   5   8     1991.65     1871.61    119.35 o
   6   5   8      825.99      776.10     61.77 o
   7   5   8       76.41       70.98     51.11 o
   8   5   8      828.44      774.71     67.77 o
   9   5   8      311.06      421.02     64.56 o
  10   5   8      585.49      649.25     90.00 o
  11   5   8      108.81       42.00     86.27 o
  12   5   8      114.57       -9.25     94.12 o
  13   5   8       55.15      220.34    106.81 o
  14   5   8       50.18       29.28    188.69 o
 -21   6   8        0.06      -16.53    156.78 o
 -20   6   8        4.58      -50.82     97.11 o
 -19   6   8       49.22      -15.35     90.19 o
 -18   6   8      134.99      138.92    109.61 o
 -17   6   8        2.22      -24.97     76.52 o
 -16   6   8        9.64      -48.56     84.63 o
 -15   6   8      121.44      174.25     71.60 o
 -14   6   8       92.80      146.68     62.70 o
 -13   6   8        0.44      -19.42     80.47 o
 -12   6   8      567.64      660.32     75.52 o
 -11   6   8     1888.19     2001.59    110.85 o
 -10   6   8     1661.64     1820.81     88.79 o
  -9   6   8     2124.25     2111.16     76.26 o
  -8   6   8      451.24      541.40     43.26 o
  -7   6   8       20.84       49.20     24.72 o
  -6   6   8      661.70      681.91     35.87 o
  -5   6   8      755.25      763.46     33.27 o
  -4   6   8     1329.99     1272.66     47.93 o
  -3   6   8     1056.86     1103.88     41.48 o
  -2   6   8      221.95      274.01     33.78 o
  -1   6   8      410.64      473.14     35.94 o
   0   6   8      226.75      320.86     42.70 o
   1   6   8       18.37       24.23     27.84 o
   2   6   8      133.84      197.28     35.72 o
   3   6   8      966.23     1154.86     61.04 o
   4   6   8     1291.41     1324.29     68.11 o
   5   6   8      227.50      304.14     52.22 o
   6   6   8      501.37      457.27     58.69 o
   7   6   8      310.49      369.61     60.24 o
   8   6   8      150.97      177.02     61.61 o
   9   6   8        1.67        4.08     60.76 o
  10   6   8       84.25      -22.49     66.13 o
  11   6   8        3.04       11.10    116.54 o
  12   6   8       25.66       60.23    100.01 o
  13   6   8        5.81      -86.75    112.71 o
 -20   7   8        8.90      174.87    111.79 o
 -19   7   8      829.60      967.40    123.57 o
 -18   7   8       60.97      163.72    105.45 o
 -17   7   8      149.51      246.14     86.07 o
 -16   7   8        2.49      -29.67     79.45 o
 -15   7   8      307.91      295.63     80.16 o
 -14   7   8      775.28      738.12    130.42 o
 -13   7   8       91.18      162.63     67.50 o
 -12   7   8     2361.42     2561.98    127.13 o
 -11   7   8     1835.26     1893.07    141.52 o
 -10   7   8     3851.40     3976.18    118.73 o
  -9   7   8     1161.32     1171.25     79.20 o
  -8   7   8     2592.37     2869.16    100.53 o
  -7   7   8       14.78      -19.13     33.79 o
  -6   7   8     6815.04     6941.30    110.85 o
  -5   7   8      828.56      928.05     47.61 o
  -4   7   8    13587.31    12747.67    186.56 o
  -3   7   8     1473.44     1454.35     61.96 o
  -2   7   8     9840.86     9603.20    160.18 o
  -1   7   8     6464.36     6487.35    102.63 o
   0   7   8     5825.38     5976.87     97.90 o
   1   7   8     3840.17     3799.57     79.24 o
   2   7   8      914.73     1024.10     46.17 o
   3   7   8     2078.91     1933.94     75.55 o
   4   7   8      731.89      748.23     61.49 o
   5   7   8      297.76      226.69     56.03 o
   6   7   8     1339.73     1562.03     79.87 o
   7   7   8      247.39      224.72     59.80 o
   8   7   8      590.85      595.33     71.01 o
   9   7   8       51.33       55.77     66.17 o
  10   7   8      131.21      202.08     90.00 o
  11   7   8       40.84      -33.30    133.19 o
  12   7   8       45.51      -24.97    149.84 o
 -20   8   8      370.16      635.85    133.38 o
 -19   8   8        4.40       26.36    105.96 o
 -18   8   8     1021.52     1150.35    256.68 o
 -17   8   8        7.24      -11.10     88.30 o
 -16   8   8      420.99      552.52    119.32 o
 -15   8   8      233.59       92.14    124.87 o
 -14   8   8        0.39      -24.33     67.67 o
 -13   8   8      568.85      540.59     82.41 o
 -12   8   8        0.29      -22.46    115.16 o
 -11   8   8     1401.98     1347.67     98.11 o
 -10   8   8      102.77       51.11     52.43 o
  -9   8   8     2518.98     2509.14    102.02 o
  -8   8   8      491.98      511.57     48.62 o
  -7   8   8    15103.22    15114.84    222.02 o
  -6   8   8      244.35      192.93     45.66 o
  -5   8   8    13911.50    13384.48    199.20 o
  -4   8   8     1350.01     1334.89     69.74 o
  -3   8   8     9535.12     9296.49    152.19 o
  -2   8   8     5213.11     5050.28    183.04 o
  -1   8   8     8981.27     8796.85    148.47 o
   0   8   8     4470.40     4623.85    103.68 o
   1   8   8     5503.30     5383.20    110.42 o
   2   8   8     4924.38     5009.69    162.82 o
   3   8   8     1491.97     1282.62     94.18 o
   4   8   8      700.64      657.99     59.29 o
   5   8   8     1163.78     1315.38     76.18 o
   6   8   8      341.22      372.17    137.36 o
   7   8   8       86.10      -12.59    104.06 o
   8   8   8      106.07       63.82     84.37 o
   9   8   8       79.06      -29.73     85.34 o
  10   8   8       37.06     -134.98     93.19 o
  11   8   8      206.73      366.28    158.17 o
  12   8   8       89.51      194.24    172.04 o
 -19   9   8      163.26       68.42    113.60 o
 -18   9   8        0.62     -207.99    103.99 o
 -17   9   8      484.34      583.42    107.86 o
 -16   9   8       31.65      -21.10     89.13 o
 -15   9   8       42.80       36.07    124.87 o
 -14   9   8        7.93       23.54     81.27 o
 -13   9   8      483.62      430.72     86.90 o
 -12   9   8      396.47      470.41     84.37 o
 -11   9   8     1476.78     1236.87     86.24 o
 -10   9   8      739.09      767.53     68.64 o
  -9   9   8      856.88      670.62    102.47 o
  -8   9   8     6303.55     6303.39    153.21 o
  -7   9   8      866.93      996.78     72.19 o
  -6   9   8    11940.17    11645.84    250.58 o
  -5   9   8        9.39       12.21     51.00 o
  -4   9   8     3955.93     4123.80    136.77 o
  -3   9   8     1038.33     1068.89     69.20 o
  -2   9   8     2270.33     2390.73     99.55 o
  -1   9   8     2478.60     2256.16     98.75 o
   0   9   8     3064.35     3228.54    108.77 o
   1   9   8     3230.54     3518.98    169.50 o
   2   9   8     3525.16     3344.75    369.06 o
   3   9   8     1880.83     1862.45    129.03 o
   4   9   8      470.70      403.91     82.41 o
   5   9   8     1058.76     1101.26     99.07 o
   6   9   8      317.27      248.20    240.03 o
   7   9   8       53.49       16.65     82.41 o
   8   9   8      383.17      352.41    100.07 o
   9   9   8       15.28      -49.95    135.97 o
  10   9   8       56.79      183.14    155.39 o
  11   9   8       69.51     -113.77    163.72 o
 -18  10   8        0.27      -59.06    114.77 o
 -17  10   8      270.37      315.01    112.50 o
 -16  10   8      159.91      236.03    149.84 o
 -15  10   8       51.25      143.57     94.12 o
 -14  10   8     1525.90     1445.04    123.57 o
 -13  10   8      537.00      484.42     88.30 o
 -12  10   8     2791.95     2691.35    170.66 o
 -11  10   8      423.55      476.75     87.30 o
 -10  10   8     1288.22     1304.53    111.11 o
  -9  10   8        0.58      -37.23     59.78 o
  -8  10   8     1050.88     1048.08     76.67 o
  -7  10   8     1808.90     1896.12    100.36 o
  -6  10   8     1575.12     1522.33     83.68 o
  -5  10   8     2367.49     2364.69    108.51 o
  -4  10   8      240.80      102.21     69.44 o
  -3  10   8     1749.01     1683.15     90.18 o
  -2  10   8     1217.81     1255.57     78.54 o
  -1  10   8      585.42      699.94     68.74 o
   0  10   8     3027.21     3062.32    125.96 o
   1  10   8       39.61       27.01     69.37 o
   2  10   8     1489.57     1612.63    192.85 o
   3  10   8       50.52       24.14     71.60 o
   4  10   8      146.66       38.11    129.03 o
   5  10   8      916.15      935.74    103.94 o
   6  10   8        4.95       19.10     84.30 o
   7  10   8     1119.17     1111.70    112.81 o
   8  10   8       12.71       61.85     91.22 o
   9  10   8      363.77      237.33    103.94 o
  10  10   8       24.50      103.27    109.83 o
 -17  11   8      180.64       88.31    112.81 o
 -16  11   8      872.96     1040.58    177.59 o
 -15  11   8     1268.39     1253.79    194.24 o
 -14  11   8      553.83      578.50    108.89 o
 -13  11   8     3021.73     3070.71    164.50 o
 -12  11   8      849.17     1058.94    112.81 o
 -11  11   8     2523.30     2666.91    147.12 o
 -10  11   8      798.15      694.02     80.32 o
  -9  11   8     2432.09     2485.47    119.77 o
  -8  11   8      152.69      165.35     66.51 o
  -7  11   8     4500.22     4457.09    151.89 o
  -6  11   8      444.82      410.65     69.37 o
  -5  11   8     2461.51     2382.18    110.47 o
  -4  11   8      304.14      397.48     69.26 o
  -3  11   8       38.31      -72.02     58.01 o
  -2  11   8      140.29       28.52     61.68 o
  -1  11   8      587.94      563.39    109.25 o
   0  11   8      224.88      176.27     91.57 o
   1  11   8     1597.18     1512.73    116.14 o
   2  11   8      999.87     1138.21    110.85 o
   3  11   8      179.24      150.75    140.13 o
   4  11   8     1712.34     1958.08    181.75 o
   5  11   8        2.94      -13.87     88.30 o
   6  11   8     1547.16     1617.73    172.04 o
   7  11   8        4.33     -174.25     96.08 o
   8  11   8      886.26      730.81    120.66 o
   9  11   8       18.67      145.66    165.11 o
 -15  12   8     1207.94     1182.72    294.14 o
 -14  12   8      658.43      659.27    121.65 o
 -13  12   8     1186.64     1111.94    131.81 o
 -12  12   8     2120.22     2379.32    154.97 o
 -11  12   8     1216.88     1290.59    209.50 o
 -10  12   8     3551.20     3491.45    177.40 o
  -9  12   8       41.12       -3.42     73.66 o
  -8  12   8     2812.39     2899.02    128.10 o
  -7  12   8        9.96      -18.64     68.85 o
  -6  12   8      605.47      654.48     82.17 o
  -5  12   8       41.90       53.92     66.81 o
  -4  12   8       46.32       47.83     69.80 o
  -3  12   8        7.94      -32.15     66.14 o
  -2  12   8       28.97      128.76     68.85 o
  -1  12   8      163.90      147.41     70.45 o
   0  12   8      147.05      -19.74    126.26 o
   1  12   8      179.85      150.73     86.07 o
   2  12   8      131.97      209.49    117.93 o
   3  12   8      734.95      940.45    289.97 o
   4  12   8      270.37      241.41    155.39 o
   5  12   8     1770.20     2120.92    143.07 o
   6  12   8       86.94       43.67    103.94 o
   7  12   8     1136.74      819.49    125.53 o
 -13  13   8      160.58       -6.94    115.77 o
 -12  13   8      523.04      513.84    123.57 o
 -11  13   8      566.84      647.47    147.07 o
 -10  13   8        0.61        2.09     84.10 o
  -9  13   8     1968.75     2056.58    118.88 o
  -8  13   8        1.70      101.62     79.82 o
  -7  13   8      533.91      374.83     84.91 o
  -6  13   8       57.87       71.26     75.20 o
  -5  13   8       57.12       64.87     78.73 o
  -4  13   8      140.56       76.94     74.75 o
  -3  13   8       76.98       88.14     77.83 o
  -2  13   8      237.07      227.41     80.35 o
  -1  13   8       31.46      148.98     94.12 o
   0  13   8        3.59      -58.13     95.03 o
   1  13   8      153.76      208.01    135.97 o
   2  13   8      122.26      223.02     99.84 o
   3  13   8      244.06      261.66    112.20 o
   4  13   8      494.58      594.15    125.16 o
   5  13   8      225.49      107.26    118.41 o
   6  13   8      217.31      616.44    292.75 o
 -11  14   8       47.44      155.11    114.77 o
 -10  14   8       32.97      -61.83    114.77 o
  -9  14   8       17.45      -27.04     94.01 o
  -8  14   8      407.62      350.99    108.91 o
  -7  14   8        5.38      -18.94    101.49 o
  -6  14   8       69.75       66.06     89.14 o
  -5  14   8      603.75      446.45     95.04 o
  -4  14   8        4.55      -73.02     83.77 o
  -3  14   8     1177.24     1317.04    111.02 o
  -2  14   8      183.11      172.98    109.67 o
  -1  14   8      722.37      703.96    152.62 o
   0  14   8      206.21      192.11    119.32 o
   1  14   8        4.59      126.14    165.11 o
   2  14   8      199.99      263.43    115.32 o
   3  14   8      170.80      178.75    162.33 o
  -7  15   8       27.10     -148.29    115.40 o
  -6  15   8      295.45      339.89    104.26 o
  -5  15   8      227.10      120.12     98.10 o
  -4  15   8      834.62      991.11    114.58 o
  -3  15   8      260.63      105.51    125.53 o
  -2  15   8      847.82      851.70    138.24 o
  -1  15   8      160.41      297.75    126.46 o
 -23   1   9       23.74       11.72    113.75 o
 -22   1   9      715.82      794.50    119.50 o
 -21   1   9      581.71      646.84    109.88 o
 -20   1   9      171.50      179.64     89.13 o
 -19   1   9     1476.73     1499.87    117.68 o
 -18   1   9      422.19      246.39    116.54 o
 -17   1   9     1084.66     1123.79     95.73 o
 -16   1   9      818.60      949.99    119.32 o
 -15   1   9       75.43       80.47     58.77 o
 -14   1   9     1715.62     1807.35    103.00 o
 -13   1   9      312.38      329.10     54.52 o
 -12   1   9     2409.48     2453.10    102.03 o
 -11   1   9      776.98      752.95     90.18 o
 -10   1   9     9280.09     9467.02    141.45 o
  -9   1   9     2973.12     3111.91     61.22 o
  -8   1   9     1873.59     2480.52     53.40 o
  -7   1   9     2751.52     2942.54     48.71 o
  -6   1   9    31749.49    32796.44    352.32 o
  -5   1   9     5024.05     4861.41     63.40 o
  -4   1   9    16501.42    16723.52    187.43 o
  -3   1   9     6011.95     6067.59     88.52 o
  -2   1   9     5489.64     5312.32     96.73 o
  -1   1   9     4205.34     4378.90    133.46 o
   0   1   9    38129.98    37259.46    511.77 o
   1   1   9     1341.40     1503.82     57.47 o
   2   1   9     2716.36     2602.02     74.30 o
   3   1   9       80.08       60.61     28.04 o
   4   1   9     2406.76     2298.15     64.87 o
   5   1   9     1693.90     1691.52     78.87 o
   6   1   9     1293.02     1493.99    231.70 o
   7   1   9       47.86      -47.17     86.02 o
   8   1   9     1648.10     1584.91    103.94 o
   9   1   9       54.41     -110.15     67.50 o
  10   1   9      392.25      420.12     82.34 o
  11   1   9       28.38      110.12     80.38 o
  12   1   9       59.81      -92.45     86.27 o
  13   1   9      122.64       52.72     96.14 o
  14   1   9        2.70       10.41    106.92 o
 -23   2   9      478.73      411.05    124.31 o
 -22   2   9      181.81      166.04    108.78 o
 -21   2   9      192.44      412.07    105.96 o
 -20   2   9      599.35      516.31     98.96 o
 -19   2   9     1101.90     1170.71    105.90 o
 -18   2   9     3010.48     2966.49    158.17 o
 -17   2   9     1859.97     1924.98    127.64 o
 -16   2   9     1493.81     1716.96    104.96 o
 -15   2   9     4489.30     4475.65    148.97 o
 -14   2   9       20.87       84.83     94.35 o
 -13   2   9       83.86      201.67     53.93 o
 -12   2   9       98.00      115.74     46.97 o
 -11   2   9      173.77      212.42     44.12 o
 -10   2   9        2.42       32.68     25.85 o
  -9   2   9     1234.85     1216.51     44.81 o
  -8   2   9     1326.16     1332.72     45.75 o
  -7   2   9    32606.30    32896.80    355.05 o
  -6   2   9       54.60       31.56     18.48 o
  -5   2   9    22585.04    21970.60    242.81 o
  -4   2   9     3829.32     3770.94     60.73 o
  -3   2   9    22799.22    21673.75    238.30 o
  -2   2   9      491.27      680.21     36.19 o
  -1   2   9    22549.67    22028.97    350.10 o
   0   2   9     1342.20     1403.93     58.31 o
   1   2   9    38911.07    38076.22    527.36 o
   2   2   9      113.98      162.57     38.20 o
   3   2   9    16517.61    16504.17    215.68 o
   4   2   9      129.57       96.22     36.96 o
   5   2   9     3363.61     3662.21    102.49 o
   6   2   9       30.18       54.90     46.29 o
   7   2   9      550.37      496.41     80.47 o
   8   2   9        5.79        2.77     64.75 o
   9   2   9      426.41      325.89     79.01 o
  10   2   9       63.87       85.61     79.30 o
  11   2   9      601.72      620.71     98.11 o
  12   2   9      329.80      324.44    170.65 o
  13   2   9      266.57      283.49    107.86 o
  14   2   9      172.48      281.77    115.72 o
 -22   3   9      115.43      235.20    110.74 o
 -21   3   9      111.18       19.94    100.69 o
 -20   3   9      124.83      184.83     89.24 o
 -19   3   9     1114.88     1120.75    110.85 o
 -18   3   9     1479.58     1574.09    156.78 o
 -17   3   9     1811.81     1699.64    108.89 o
 -16   3   9     1475.51     1512.89    142.91 o
 -15   3   9     1019.94      849.73     80.45 o
 -14   3   9       90.53      150.33     55.90 o
 -13   3   9        4.18       40.83     48.04 o
 -12   3   9     4592.00     4588.45    137.35 o
 -11   3   9     2862.67     2860.39    102.03 o
 -10   3   9      211.59      198.27     37.07 o
  -9   3   9     6758.58     6528.55    153.52 o
  -8   3   9    12092.31    12687.75    178.25 o
  -7   3   9     1203.43     1152.65     44.59 o
  -6   3   9    17923.37    17439.86    200.36 o
  -5   3   9    14385.73    14266.88    168.44 o
  -4   3   9    10830.22    10745.77    136.11 o
  -3   3   9     1175.73     1197.95     40.22 o
  -2   3   9    10645.61    10430.77    142.58 o
  -1   3   9      147.62      128.63     29.90 o
   0   3   9    15262.26    14605.25    225.16 o
   1   3   9      558.68      507.14     44.63 o
   2   3   9    24922.66    24134.17    354.37 o
   3   3   9        3.48       46.49     35.17 o
   4   3   9     7866.69     7759.65    150.74 o
   5   3   9     1452.28     1427.13     73.46 o
   6   3   9        0.86       19.29     49.02 o
   7   3   9      388.58      369.14     65.42 o
   8   3   9        0.16      -86.70     67.67 o
   9   3   9       14.73      -57.66     75.37 o
  10   3   9      109.63      119.02     81.41 o
  11   3   9      203.06      180.37     91.10 o
  12   3   9      207.20      204.79     99.07 o
  13   3   9      167.38      212.28    109.88 o
  14   3   9       25.93      -49.09    149.84 o
 -22   4   9       10.21       11.32    108.78 o
 -21   4   9        5.22     -170.80     94.12 o
 -20   4   9      772.42      826.05    109.61 o
 -19   4   9      476.01      475.53     98.51 o
 -18   4   9      282.13      217.49    138.74 o
 -17   4   9      496.64      432.08     82.34 o
 -16   4   9      157.93      159.50     73.56 o
 -15   4   9     2138.12     2251.09    123.43 o
 -14   4   9      387.93      444.25    117.93 o
 -13   4   9     1840.59     2048.57    109.83 o
 -12   4   9     1568.30     1720.34    223.38 o
 -11   4   9     4824.67     4987.71    255.29 o
 -10   4   9      990.29     1127.42     53.67 o
  -9   4   9     2565.16     2419.42     60.06 o
  -8   4   9     3388.96     3259.67     66.65 o
  -7   4   9      782.72      726.75     33.26 o
  -6   4   9    20823.89    20596.21    396.91 o
  -5   4   9     2933.53     3010.67     60.91 o
  -4   4   9     6816.14     6275.34     91.70 o
  -3   4   9     9958.53     9743.32    124.64 o
  -2   4   9      350.47      408.00     31.09 o
  -1   4   9     8673.10     8625.04    124.71 o
   0   4   9     4378.76     4613.85     82.06 o
   1   4   9     4049.87     4123.15     82.51 o
   2   4   9     1830.17     1797.60     58.61 o
   3   4   9      601.98      514.26     61.92 o
   4   4   9        8.03       49.13     40.44 o
   5   4   9      561.08      568.67     54.42 o
   6   4   9      260.03      342.80     53.87 o
   7   4   9      141.04      217.23     55.35 o
   8   4   9      298.85      260.48     76.45 o
   9   4   9      131.36      122.81     79.45 o
  10   4   9      148.06       83.25     86.33 o
  11   4   9      145.59      164.09     95.03 o
  12   4   9       36.72       76.38    101.04 o
  13   4   9      140.31       27.30    119.32 o
 -22   5   9       11.04     -134.15    110.74 o
 -21   5   9        0.07      -69.45    102.89 o
 -20   5   9       51.31      -46.15     95.61 o
 -19   5   9      160.41      148.40     90.00 o
 -18   5   9     1090.64      991.16    108.78 o
 -17   5   9       30.43       31.91     74.56 o
 -16   5   9     4889.13     4498.08    162.86 o
 -15   5   9       51.79       49.95     91.57 o
 -14   5   9     6246.65     6464.91    186.37 o
 -13   5   9     4120.33     3993.32    141.23 o
 -12   5   9    10949.68    10901.26    438.43 o
 -11   5   9      561.40      616.20     57.60 o
 -10   5   9    18138.62    17551.28    243.58 o
  -9   5   9    11836.54    11577.33    173.94 o
  -8   5   9    15298.87    15106.55    267.79 o
  -7   5   9    17083.35    17205.81    204.12 o
  -6   5   9     5848.88     5785.42     89.96 o
  -5   5   9    10486.71     9873.33    128.92 o
  -4   5   9        8.01      -20.13     22.13 o
  -3   5   9     5023.84     4897.31     79.96 o
  -2   5   9      974.94      981.78     38.39 o
  -1   5   9       62.64       81.91     29.83 o
   0   5   9      112.03      105.86     26.31 o
   1   5   9     2312.22     2412.42     66.32 o
   2   5   9      703.63      688.45     51.55 o
   3   5   9     8402.19     7828.26    168.82 o
   4   5   9     2331.76     2541.08     91.79 o
   5   5   9     1178.63     1284.94     71.33 o
   6   5   9      966.83     1037.89     68.74 o
   7   5   9     1997.25     1960.75     99.23 o
   8   5   9     1052.06     1277.19     81.61 o
   9   5   9      585.69      424.66     89.26 o
  10   5   9     1173.37     1223.93    114.67 o
  11   5   9      173.17      173.43     96.14 o
  12   5   9      684.18      657.60    119.64 o
  13   5   9        4.02      -17.23    111.38 o
 -21   6   9      207.04      225.73    169.27 o
 -20   6   9      229.27      298.56    116.54 o
 -19   6   9      498.81      509.32    206.73 o
 -18   6   9       58.02       68.03     83.37 o
 -17   6   9     3868.21     3677.68    161.87 o
 -16   6   9      270.39      267.50     78.41 o
 -15   6   9     7150.06     7217.47    277.49 o
 -14   6   9      149.97      163.68     87.41 o
 -13   6   9    15773.03    15444.98    323.75 o
 -12   6   9       18.81       81.86     58.86 o
 -11   6   9    12914.25    13029.00    232.36 o
 -10   6   9    13150.69    12744.60    194.29 o
  -9   6   9     9111.67     8818.77    147.86 o
  -8   6   9    12917.44    12682.85    188.10 o
  -7   6   9     5317.85     4915.77     85.09 o
  -6   6   9     6725.34     6604.10    114.89 o
  -5   6   9     1492.33     1514.42     51.76 o
  -4   6   9     1110.34     1135.02     43.55 o
  -3   6   9       79.71       58.17     26.53 o
  -2   6   9      454.78      432.41     36.03 o
  -1   6   9        1.54      -13.97     26.65 o
   0   6   9       77.21      104.98     28.73 o
   1   6   9      507.90      564.72     43.65 o
   2   6   9     1119.98     1274.41    108.09 o
   3   6   9      968.98     1117.70     73.39 o
   4   6   9     5342.40     5080.85    227.62 o
   5   6   9     1703.72     1797.30     91.79 o
   6   6   9     2026.03     1972.10    142.38 o
   7   6   9     3005.63     3102.87    115.33 o
   8   6   9      383.03      312.51     66.74 o
   9   6   9     2002.53     2121.01    154.01 o
  10   6   9       44.04     -142.30     87.30 o
  11   6   9     1080.94     1080.77    152.62 o
  12   6   9      117.88       57.22    119.32 o
 -21   7   9       53.63       77.70    117.73 o
 -20   7   9        6.92       73.36    107.86 o
 -19   7   9        2.51      -32.39     98.72 o
 -18   7   9      346.36      277.49     94.18 o
 -17   7   9        1.47       93.17     83.37 o
 -16   7   9     2826.71     2560.07    177.59 o
 -15   7   9      903.69      805.68     90.84 o
 -14   7   9     3301.37     3453.98    144.13 o
 -13   7   9      308.22      288.51    174.82 o
 -12   7   9     8641.62     8303.64    216.76 o
 -11   7   9     2057.51     2080.86     98.44 o
 -10   7   9     1896.65     1961.15     92.42 o
  -9   7   9     7171.99     7030.03    184.20 o
  -8   7   9     7121.55     6560.72    125.69 o
  -7   7   9     5895.25     5957.02    116.11 o
  -6   7   9     1063.59     1000.15     52.56 o
  -5   7   9     1956.88     2029.55     73.62 o
  -4   7   9      181.63      181.31     37.13 o
  -3   7   9     1391.34     1352.38     56.78 o
  -2   7   9     1463.55     1461.90     54.73 o
  -1   7   9     1099.37     1111.33     45.91 o
   0   7   9       10.56       17.47     30.86 o
   1   7   9      510.41      536.48     45.47 o
   2   7   9      394.62      378.18     45.49 o
   3   7   9     1877.55     1850.03     78.14 o
   4   7   9      383.35      388.88     55.24 o
   5   7   9     4860.52     4583.75    128.88 o
   6   7   9      479.05      508.01     64.23 o
   7   7   9      610.65      577.26     70.94 o
   8   7   9      690.29      959.02     82.20 o
   9   7   9       10.15      -64.09     70.94 o
  10   7   9      619.25      910.16    158.17 o
  11   7   9       23.52       -2.77    147.07 o
  12   7   9      206.89       69.37    160.94 o
 -20   8   9      304.30      244.80    120.56 o
 -19   8   9       26.59       56.74    103.00 o
 -18   8   9      237.61      271.59    103.00 o
 -17   8   9      384.93      306.62     96.14 o
 -16   8   9      191.14       99.10     83.25 o
 -15   8   9      612.77      682.62    133.19 o
 -14   8   9      848.49      725.78     90.19 o
 -13   8   9       20.41        9.91     68.59 o
 -12   8   9        0.67      -27.75     66.71 o
 -11   8   9       34.37      -73.11     54.55 o
 -10   8   9      127.77       47.42     52.02 o
  -9   8   9      635.30      706.81     54.52 o
  -8   8   9     5182.47     4977.82    130.97 o
  -7   8   9     1122.35     1178.98     58.09 o
  -6   8   9     4533.50     4555.86    104.50 o
  -5   8   9      355.88      377.56     45.03 o
  -4   8   9     1511.17     1562.68     67.48 o
  -3   8   9    11955.32    12010.61    194.65 o
  -2   8   9      840.84      884.03     87.71 o
  -1   8   9     5535.79     5873.56    117.77 o
   0   8   9      247.73      236.30     45.01 o
   1   8   9      534.37      594.02     59.80 o
   2   8   9     1781.18     1663.07    136.48 o
   3   8   9       51.98       89.38     64.66 o
   4   8   9      515.67      460.35     60.75 o
   5   8   9       28.87      -31.63     54.55 o
   6   8   9      135.03      278.87    130.42 o
   7   8   9      309.66      390.94     94.35 o
   8   8   9        0.15      -15.21    122.09 o
   9   8   9        6.70      -66.11     90.00 o
  10   8   9       58.47      -88.80    135.97 o
  11   8   9       51.78     -199.79    147.07 o
 -19   9   9      167.32       71.18    112.71 o
 -18   9   9      435.35      474.10    289.97 o
 -17   9   9      684.98      615.15    109.83 o
 -16   9   9       72.12       97.48     90.00 o
 -15   9   9      821.15      634.81     97.87 o
 -14   9   9       80.40      135.97     84.37 o
 -13   9   9      508.90      563.77     88.03 o
 -12   9   9      397.63      198.64     80.38 o
 -11   9   9      217.74       96.02     59.96 o
 -10   9   9      539.47      533.10     68.10 o
  -9   9   9      207.02      228.08     60.07 o
  -8   9   9     3215.64     3231.43     97.33 o
  -7   9   9       85.76      110.23     66.89 o
  -6   9   9     3572.10     3728.11    121.19 o
  -5   9   9      136.56      135.82     52.51 o
  -4   9   9     5628.36     5463.66    168.73 o
  -3   9   9       34.08      107.98     51.22 o
  -2   9   9     6103.10     6302.62    148.27 o
  -1   9   9      458.23      533.46     67.21 o
   0   9   9     2873.19     2865.84    131.91 o
   1   9   9       10.71       29.14     66.71 o
   2   9   9     2650.83     2668.46    128.42 o
   3   9   9       55.44       51.78     69.64 o
   4   9   9      753.22      784.66     98.51 o
   5   9   9       49.92        1.44     75.52 o
   6   9   9      438.94      299.45    213.67 o
   7   9   9       79.22      111.37    113.77 o
   8   9   9      292.32      255.15     98.05 o
   9   9   9       82.91      152.62    149.84 o
 -18  10   9      115.73       80.33    116.64 o
 -17  10   9     1252.34     1461.89    201.18 o
 -16  10   9      879.84      965.66    174.82 o
 -15  10   9     1521.40     1275.64    121.65 o
 -14  10   9      607.29      570.22    100.01 o
 -13  10   9      293.46      166.07     83.37 o
 -12  10   9      317.91      149.84     84.37 o
 -11  10   9      125.12      140.52     64.99 o
 -10  10   9       50.00       41.21     62.11 o
  -9  10   9     1103.64     1193.84     83.54 o
  -8  10   9      136.86      234.38     62.02 o
  -7  10   9     2088.22     2004.84    100.12 o
  -6  10   9      295.22      360.91     61.68 o
  -5  10   9     2404.54     2477.98    110.75 o
  -4  10   9      122.21       99.63     55.43 o
  -3  10   9     2306.94     2279.49    106.89 o
  -2  10   9      149.13       97.79     55.52 o
  -1  10   9     1663.53     1750.88    114.77 o
   0  10   9       29.61      -21.03     69.47 o
   1  10   9     4121.24     3805.03    154.97 o
   2  10   9        0.43      -83.32     71.60 o
   3  10   9     2367.51     2267.95    132.35 o
   4  10   9       44.72      -51.06     75.52 o
   5  10   9      672.46      837.11    103.94 o
   6  10   9       20.14      -18.38     91.22 o
   7  10   9       65.47       62.74     95.03 o
   8  10   9        5.21     -116.23     95.90 o
   9  10   9      221.37      271.89    107.86 o
 -17  11   9       17.86      -11.10    107.92 o
 -16  11   9      471.03      416.23    155.39 o
 -15  11   9        1.54     -140.13     96.14 o
 -14  11   9      463.99      774.73    113.75 o
 -13  11   9       16.65       -1.39     95.73 o
 -12  11   9       70.18      192.78     93.06 o
 -11  11   9      354.80      354.43     76.06 o
 -10  11   9      124.29       60.73     68.64 o
  -9  11   9      850.15      593.66     79.70 o
  -8  11   9      410.50      371.87     83.73 o
  -7  11   9       30.75     -105.39     62.62 o
  -6  11   9      674.81      775.12     76.29 o
  -5  11   9       22.71      -21.19     88.06 o
  -4  11   9      314.01      248.84     68.31 o
  -3  11   9       26.45      -79.68     57.93 o
  -2  11   9      252.81      224.70     68.47 o
  -1  11   9       74.10      -58.53     73.56 o
   0  11   9      232.28      236.56     81.78 o
   1  11   9      116.76      149.35    104.06 o
   2  11   9      322.15      193.02     84.30 o
   3  11   9      235.37      213.67    130.42 o
   4  11   9       23.32       18.16     88.03 o
   5  11   9      252.97      297.51     95.15 o
   6  11   9       35.13       26.36     98.11 o
   7  11   9       51.21       21.17    105.74 o
   8  11   9       21.75       58.63    113.75 o
 -15  12   9       49.57      -74.49    114.67 o
 -14  12   9      148.40      143.99    187.30 o
 -13  12   9       91.57      166.34    131.81 o
 -12  12   9        3.86      -84.18     95.90 o
 -11  12   9      168.59       83.23     80.32 o
 -10  12   9      682.49      772.92     91.81 o
  -9  12   9      166.27      167.46     91.79 o
  -8  12   9      261.12      522.05     79.28 o
  -7  12   9      530.27      432.88     80.67 o
  -6  12   9       12.16       -3.07     68.55 o
  -5  12   9      366.47      443.73     75.82 o
  -4  12   9      130.44      208.90     73.89 o
  -3  12   9      725.87      766.57    110.05 o
  -2  12   9      118.35      -42.21     83.37 o
  -1  12   9      341.83      407.19     97.11 o
   0  12   9      609.87      576.49     98.96 o
   1  12   9      110.03      184.62     90.67 o
   2  12   9        0.33       39.85     94.42 o
   3  12   9      119.73      128.44    101.80 o
   4  12   9      242.77      279.46    104.96 o
   5  12   9      315.39      237.94    108.89 o
   6  12   9       74.08       63.39    106.81 o
   7  12   9        6.79       46.30    114.77 o
 -14  13   9       80.41      219.17    176.20 o
 -13  13   9       11.30     -113.63    112.81 o
 -12  13   9      442.97      361.95    120.66 o
 -11  13   9       21.69      -69.09     85.91 o
 -10  13   9      661.66      848.20    149.56 o
  -9  13   9      194.23       12.31     82.70 o
  -8  13   9      222.58      329.56     85.66 o
  -7  13   9      184.75      114.45     80.63 o
  -6  13   9      954.52      833.31     94.18 o
  -5  13   9      277.46      384.73     83.33 o
  -4  13   9     2226.62     2410.28    129.84 o
  -3  13   9       42.70       37.32    102.67 o
  -2  13   9     3177.32     3404.41    175.42 o
  -1  13   9        3.88       70.98     99.84 o
   0  13   9     1725.39     1674.59    138.94 o
   1  13   9        0.32        5.11     99.07 o
   2  13   9      140.63      -21.90    100.35 o
   3  13   9       83.91       69.54    110.22 o
   4  13   9      596.33      539.70    190.08 o
   5  13   9        3.83      -62.05    148.46 o
 -11  14   9       42.83      104.82    116.73 o
 -10  14   9      124.27      121.12    105.73 o
  -9  14   9      250.90       79.06     94.94 o
  -8  14   9      309.15      277.05     94.28 o
  -7  14   9      474.57      370.29     92.84 o
  -6  14   9      393.04      270.95    125.81 o
  -5  14   9     1405.77     1360.18    112.96 o
  -4  14   9      456.30      567.74    115.72 o
  -3  14   9     1627.86     1795.78    149.12 o
  -2  14   9       56.12      180.13    111.79 o
  -1  14   9     1822.94     1675.22    143.07 o
   0  14   9        0.02      -60.22    111.79 o
   1  14   9     1070.55     1303.84    159.56 o
   2  14   9       62.98     -101.12    113.35 o
  -7  15   9      267.31      336.48    136.27 o
  -6  15   9      655.11      685.53    110.54 o
  -5  15   9      227.46      324.02    126.41 o
  -4  15   9      290.14      283.91    198.40 o
  -3  15   9       38.51      132.37    121.60 o
  -2  15   9      362.90      139.58    228.93 o
 -23   0  10      654.46      638.22    174.82 o
 -22   0  10        7.58     -133.19    144.29 o
 -21   0  10      410.77      313.56    135.97 o
 -20   0  10        2.79      -63.82    113.77 o
 -19   0  10      261.20      260.84    113.77 o
 -18   0  10       56.27      116.54    102.67 o
 -17   0  10     6154.89     5571.95    249.74 o
 -16   0  10     2489.35     2819.28    180.37 o
 -15   0  10     6034.66     6720.75    255.29 o
 -14   0  10    17142.41    17182.04    480.05 o
 -13   0  10    25692.87    27507.36    702.04 o
 -12   0  10     6288.89     6104.73    224.77 o
 -11   0  10    30344.44    28844.55    510.11 o
 -10   0  10      234.28      411.74     46.08 o
  -9   0  10    19190.63    17959.69    267.43 o
  -8   0  10    14000.24    15417.08    231.61 o
  -7   0  10     3624.39     3438.31     77.05 o
  -6   0  10        9.15       40.24     21.30 o
  -5   0  10    10834.07    10377.82    237.37 o
  -4   0  10     1536.14     1431.63     86.02 o
  -3   0  10      174.77       88.80     52.72 o
  -2   0  10    14025.94    13466.48    369.06 o
  -1   0  10     5689.68     6121.38    213.67 o
   0   0  10     3997.43     4281.64    172.04 o
   1   0  10      242.77      301.80     33.90 o
   2   0  10      126.99      123.41     58.27 o
   3   0  10        7.37       19.42     36.94 o
   4   0  10     8101.69     7936.15    280.26 o
   5   0  10      149.68      263.61     91.57 o
   6   0  10     8671.61     7997.20    294.14 o
   7   0  10      267.30      327.44     97.12 o
   8   0  10     2454.82     2541.79    180.37 o
   9   0  10     2190.91     2033.99    174.82 o
  10   0  10      858.15     1087.75    144.29 o
  11   0  10      600.48      682.62    141.52 o
  12   0  10      663.09      679.85    149.84 o
  13   0  10        9.21     -116.54    147.07 o
 -23   1  10        5.30      126.10    141.52 o
 -22   1  10        0.16        8.32    100.07 o
 -21   1  10       14.95      -43.72     91.97 o
 -20   1  10        1.01      102.32     86.27 o
 -19   1  10       31.27       48.71     79.45 o
 -18   1  10      638.78      666.88    152.62 o
 -17   1  10      505.77      537.37     76.52 o
 -16   1  10     4799.98     5002.86    161.80 o
 -15   1  10     4965.53     4900.56    156.97 o
 -14   1  10     5838.80     5764.00    194.24 o
 -13   1  10     3471.24     3549.72    123.57 o
 -12   1  10    13232.89    12763.50    259.98 o
 -11   1  10     2701.63     2913.50    122.56 o
 -10   1  10    20364.96    19605.97    253.85 o
  -9   1  10     1385.41     1617.40     91.05 o
  -8   1  10    66537.92    64753.24    618.04 o
  -7   1  10      508.40      626.07     26.11 o
  -6   1  10    36049.32    36282.41    360.37 o
  -5   1  10     4508.09     4475.97     67.74 o
  -4   1  10     2148.37     2172.09     48.35 o
  -3   1  10    10734.40    11617.39    180.58 o
  -2   1  10      249.48      275.63     28.48 o
  -1   1  10     3168.74     3422.05     94.98 o
   0   1  10     4274.75     4260.23     89.82 o
   1   1  10       36.22       39.23     29.34 o
   2   1  10      247.83      300.63     51.02 o
   3   1  10     2651.16     3091.85     86.98 o
   4   1  10      639.33      607.30     49.36 o
   5   1  10     6797.79     6219.70    176.56 o
   6   1  10       77.36       65.01     61.60 o
   7   1  10     2546.06     2513.75    126.55 o
   8   1  10        0.52       15.99     65.71 o
   9   1  10     1248.09     1089.46     99.90 o
  10   1  10      478.28      469.38    115.16 o
  11   1  10     1041.19      879.48    105.90 o
  12   1  10      178.24      212.49     96.99 o
  13   1  10      233.85      207.87    108.89 o
 -23   2  10      160.49        0.83    111.79 o
 -22   2  10       21.51      189.36    113.77 o
 -21   2  10      518.91      606.68    162.33 o
 -20   2  10      196.05       74.50     83.37 o
 -19   2  10      229.31      345.76     82.96 o
 -18   2  10      421.77      367.94     81.41 o
 -17   2  10        3.20       11.02    101.28 o
 -16   2  10     2142.63     2218.25    121.60 o
 -15   2  10     2210.71     2227.48    112.71 o
 -14   2  10      344.67      458.93     64.75 o
 -13   2  10      645.46      671.14     69.37 o
 -12   2  10      417.05      489.95     55.50 o
 -11   2  10      380.33      353.15     34.83 o
 -10   2  10      284.66      324.48     28.58 o
  -9   2  10     3396.62     3167.27     63.93 o
  -8   2  10      197.27      247.55     24.80 o
  -7   2  10     7441.72     7467.39    135.47 o
  -6   2  10    14268.53    14710.90    168.93 o
  -5   2  10      370.98      418.74     23.82 o
  -4   2  10    15556.92    15248.22    270.30 o
  -3   2  10     1956.23     1963.94     71.79 o
  -2   2  10    18154.35    18210.18    487.58 o
  -1   2  10     5297.14     5218.00    101.97 o
   0   2  10     1893.69     1826.94    136.29 o
   1   2  10     7838.92     7663.16    139.59 o
   2   2  10        0.06      -36.28     39.95 o
   3   2  10     1005.19     1052.83     55.12 o
   4   2  10      812.04      928.07     55.91 o
   5   2  10      890.44      900.40     78.19 o
   6   2  10      114.62      136.23    104.06 o
   7   2  10      272.72      171.25     68.59 o
   8   2  10      167.54       69.10     79.08 o
   9   2  10       66.18       15.77     74.25 o
  10   2  10      240.09      117.93     95.73 o
  11   2  10       63.22       27.99     90.00 o
  12   2  10      128.10      223.05    109.61 o
  13   2  10       78.69      128.09    180.37 o
 -23   3  10        4.37      -20.81    115.77 o
 -22   3  10      443.72      546.15    118.70 o
 -21   3  10        0.04      103.93     96.75 o
 -20   3  10      807.44      793.65    104.85 o
 -19   3  10      192.87      292.11     87.30 o
 -18   3  10     2534.71     2561.06    217.83 o
 -17   3  10      572.14      619.00     82.41 o
 -16   3  10     2975.91     2727.97    127.36 o
 -15   3  10      335.72      340.53     67.50 o
 -14   3  10     2309.81     2267.45    110.85 o
 -13   3  10      108.46      114.03     51.75 o
 -12   3  10      156.46      189.34     48.04 o
 -11   3  10       66.39      121.06     31.74 o
 -10   3  10      160.69      154.10     27.33 o
  -9   3  10     2613.81     2699.98     62.55 o
  -8   3  10     3066.11     3161.81     64.33 o
  -7   3  10    12271.32    12232.96    200.75 o
  -6   3  10     3052.75     3232.84     62.42 o
  -5   3  10    11064.50    10853.67    134.54 o
  -4   3  10     5178.37     5188.56     78.38 o
  -3   3  10    11667.85    11712.71    142.49 o
  -2   3  10     9628.02     9760.30    162.56 o
  -1   3  10     7451.11     7550.39    227.60 o
   0   3  10     9517.90     9285.92    277.04 o
   1   3  10     7379.23     7409.76    148.93 o
   2   3  10    15337.97    14749.38    236.69 o
   3   3  10       64.56       91.03     40.30 o
   4   3  10     4160.51     4111.81    109.08 o
   5   3  10      933.08     1031.69     95.36 o
   6   3  10     1662.85     1535.58    148.46 o
   7   3  10      118.98       92.01     67.67 o
   8   3  10      105.23       30.52     70.64 o
   9   3  10       32.55       33.76     77.49 o
  10   3  10       80.52       43.06     83.24 o
  11   3  10      211.00      119.90     93.94 o
  12   3  10       54.37       71.37    163.72 o
  13   3  10      193.11      350.48    115.57 o
 -22   4  10       15.25     -105.18    102.66 o
 -21   4  10      730.44      715.70    111.79 o
 -20   4  10        0.04       -3.58     88.03 o
 -19   4  10     2106.04     1975.61    237.25 o
 -18   4  10       30.96      198.10    169.27 o
 -17   4  10     5903.57     6323.40    557.75 o
 -16   4  10      110.00       -2.90     65.53 o
 -15   4  10     9405.09     9200.33    228.53 o
 -14   4  10       90.34       97.54     57.66 o
 -13   4  10     1000.24     1036.34     77.34 o
 -12   4  10        1.32        5.09     46.60 o
 -11   4  10      135.51      146.16     35.46 o
 -10   4  10     1638.48     1668.57     61.13 o
  -9   4  10     3459.77     3595.57     72.85 o
  -8   4  10     4016.94     3926.14     73.98 o
  -7   4  10     5173.58     5011.09     82.48 o
  -6   4  10     5873.05     5532.19     86.04 o
  -5   4  10     4120.95     4103.89     73.12 o
  -4   4  10     7325.35     7286.48    147.87 o
  -3   4  10     1812.50     1794.54     57.20 o
  -2   4  10     6011.28     5750.52     86.40 o
  -1   4  10     6943.79     6667.94    104.35 o
   0   4  10     2148.76     2081.38     75.32 o
   1   4  10    14743.03    14717.86    236.35 o
   2   4  10     5589.85     5584.49    122.95 o
   3   4  10    15407.22    15490.34    253.00 o
   4   4  10     1029.98     1043.18     61.85 o
   5   4  10     3484.24     3352.91    105.15 o
   6   4  10        1.84       24.05     48.06 o
   7   4  10      487.08      457.47    145.68 o
   8   4  10       61.90      -62.23     71.60 o
   9   4  10      107.30       88.80     80.38 o
  10   4  10      651.86      600.71    111.00 o
  11   4  10      118.69       37.08     96.99 o
  12   4  10      504.23      517.55    115.32 o
  13   4  10       47.22      124.97    112.99 o
 -22   5  10      295.84      188.07    117.68 o
 -21   5  10       19.95     -103.65    103.00 o
 -20   5  10      206.88      342.07    100.01 o
 -19   5  10      449.87      443.34     96.08 o
 -18   5  10      307.35      373.43    147.07 o
 -17   5  10       37.98       10.95    105.45 o
 -16   5  10     1740.15     1685.60    110.22 o
 -15   5  10      590.73      589.66     78.49 o
 -14   5  10     1682.39     1618.01    101.13 o
 -13   5  10     4461.40     4633.68    148.77 o
 -12   5  10     1952.68     1957.88    220.60 o
 -11   5  10      174.68      226.55     41.19 o
 -10   5  10     3061.80     2912.86     99.95 o
  -9   5  10      103.51       88.66     29.91 o
  -8   5  10     3017.66     3041.89     68.49 o
  -7   5  10     1755.15     1919.51     57.60 o
  -6   5  10     1577.24     1596.49     54.26 o
  -5   5  10     5825.88     5666.84     90.49 o
  -4   5  10     2578.57     2808.70     63.71 o
  -3   5  10     3238.30     3270.91     66.90 o
  -2   5  10     3843.15     3645.16     70.36 o
  -1   5  10      345.80      458.19     35.48 o
   0   5  10     4713.72     4770.84    111.86 o
   1   5  10      919.68      999.32     66.63 o
   2   5  10     2828.11     2640.56     93.74 o
   3   5  10     4178.73     4274.80    114.18 o
   4   5  10      230.96      194.93     49.61 o
   5   5  10      485.36      420.69     56.40 o
   6   5  10       20.23       48.19     51.69 o
   7   5  10      419.23      436.02     79.45 o
   8   5  10      447.41      421.04     85.34 o
   9   5  10       48.29       52.72     82.41 o
  10   5  10      275.47      250.71    209.50 o
  11   5  10       11.03        7.07    147.07 o
  12   5  10        2.84      121.99    106.60 o
 -21   6  10       19.55        6.98    101.04 o
 -20   6  10       84.04       74.64    152.62 o
 -19   6  10       10.67      -74.35     90.19 o
 -18   6  10       34.58       31.21     83.37 o
 -17   6  10       23.34      140.97     79.45 o
 -16   6  10       78.65      138.17     75.52 o
 -15   6  10      249.90      277.49     73.09 o
 -14   6  10     1402.29     1276.41     92.16 o
 -13   6  10      212.57      147.54     63.75 o
 -12   6  10      304.39      444.37    157.06 o
 -11   6  10        8.91       12.29     39.01 o
 -10   6  10     1245.59     1198.55     58.64 o
  -9   6  10       17.29       16.09     35.68 o
  -8   6  10      159.85      176.08     30.55 o
  -7   6  10       88.12      121.83     38.87 o
  -6   6  10       20.67       35.44     27.95 o
  -5   6  10     1206.44     1286.51     52.06 o
  -4   6  10       53.96       35.70     28.44 o
  -3   6  10      472.02      513.73     35.14 o
  -2   6  10      326.43      385.88     39.14 o
  -1   6  10      427.71      426.06     34.20 o
   0   6  10      324.44      360.02     40.77 o
   1   6  10      671.22      662.34     48.02 o
   2   6  10      818.74      902.04     61.32 o
   3   6  10       16.87      -91.59     45.79 o
   4   6  10       57.09       79.60     80.24 o
   5   6  10       65.68       95.09     79.97 o
   6   6  10        2.32       29.84     61.97 o
   7   6  10        4.97      -59.49     58.01 o
   8   6  10       40.40       89.13     90.18 o
   9   6  10        0.36       -5.68     86.07 o
  10   6  10       33.73     -139.04    116.54 o
  11   6  10       13.54      -64.94     99.84 o
  12   6  10        7.76      105.35    113.60 o
 -21   7  10       60.91       -1.39    111.84 o
 -20   7  10      815.60      918.80    280.26 o
 -19   7  10      541.15      515.25    106.92 o
 -18   7  10     1004.80      744.87    104.96 o
 -17   7  10       39.23        6.53     77.49 o
 -16   7  10      233.67      293.57    108.22 o
 -15   7  10      178.15      155.39     72.28 o
 -14   7  10      550.09      538.44    104.06 o
 -13   7  10       86.25      156.25     69.64 o
 -12   7  10     1456.76     1475.59     88.80 o
 -11   7  10      205.12      112.43     52.94 o
 -10   7  10      611.93      701.66     85.31 o
  -9   7  10       52.50       58.18     40.22 o
  -8   7  10      313.17      321.91     44.30 o
  -7   7  10     2345.76     2477.31     79.18 o
  -6   7  10      421.21      439.36     70.49 o
  -5   7  10     5487.69     5466.13    109.89 o
  -4   7  10     2111.43     2226.95     76.79 o
  -3   7  10     5373.32     5471.59    118.81 o
  -2   7  10     5837.29     5898.65     99.20 o
  -1   7  10     2908.50     2875.79     71.98 o
   0   7  10     4900.38     4966.65    106.07 o
   1   7  10      183.46      142.46     40.89 o
   2   7  10     1023.25     1137.75     60.48 o
   3   7  10      597.17      814.69     65.06 o
   4   7  10     1001.64      972.02     70.45 o
   5   7  10      860.16      762.42     68.43 o
   6   7  10      876.33     1041.66     77.83 o
   7   7  10      445.21      437.26     71.28 o
   8   7  10      420.58      478.74    117.93 o
   9   7  10      140.23       74.92    124.87 o
  10   7  10      255.32      416.23    141.52 o
  11   7  10       19.75      111.00    149.84 o
 -20   8  10       63.58       82.71    220.60 o
 -19   8  10     1008.01     1124.77    127.97 o
 -18   8  10      576.47      788.78    166.49 o
 -17   8  10     1862.39     1768.22    128.42 o
 -16   8  10      375.96      285.51    115.16 o
 -15   8  10     1481.79     1424.03    108.57 o
 -14   8  10        0.80       31.18     70.56 o
 -13   8  10       36.88       42.99     97.12 o
 -12   8  10        1.82      -43.15     56.54 o
 -11   8  10      123.59      144.97     84.53 o
 -10   8  10      167.72      171.18     64.48 o
  -9   8  10      329.80      306.46     66.89 o
  -8   8  10     1571.87     1697.76     99.06 o
  -7   8  10      865.69      970.33     57.65 o
  -6   8  10     6539.79     6440.52    142.58 o
  -5   8  10     1682.81     1716.68     73.82 o
  -4   8  10     6792.59     6793.49    128.52 o
  -3   8  10     2865.80     2506.85     85.60 o
  -2   8  10     3464.24     3468.47     94.03 o
  -1   8  10     3993.38     3890.43    115.16 o
   0   8  10     2905.11     2938.32    149.84 o
   1   8  10     6368.68     6325.65    150.84 o
   2   8  10      925.98     1105.35     73.56 o
   3   8  10     2345.57     2430.79    128.51 o
   4   8  10      667.81      754.65    235.86 o
   5   8  10      909.27      969.36     95.15 o
   6   8  10      414.55      464.06     85.20 o
   7   8  10      396.16      361.76    166.49 o
   8   8  10       41.43      112.25     91.10 o
   9   8  10      292.92      166.49    138.74 o
  10   8  10       91.22      163.72    149.84 o
 -19   9  10      101.23       95.06    110.74 o
 -18   9  10      811.21      523.29    113.80 o
 -17   9  10      450.67      587.93    103.49 o
 -16   9  10     1512.73     1653.83    183.14 o
 -15   9  10      433.60      376.66     91.22 o
 -14   9  10        3.04      -72.04     79.30 o
 -13   9  10      188.50      104.15     77.34 o
 -12   9  10     2097.71     1880.32    101.73 o
 -11   9  10        0.97       26.18     57.98 o
 -10   9  10     1099.38     1182.07     80.47 o
  -9   9  10     1275.29     1309.71     85.31 o
  -8   9  10        3.79        9.55     44.37 o
  -7   9  10     2574.22     2699.07     89.96 o
  -6   9  10      276.10      374.01     59.11 o
  -5   9  10     4271.97     4300.31    134.91 o
  -4   9  10       90.57       57.90     52.82 o
  -3   9  10     2142.25     2151.27    174.80 o
  -2   9  10       96.63      115.36     54.28 o
  -1   9  10      683.76      692.20     80.38 o
   0   9  10     2740.95     2339.38    126.00 o
   1   9  10     1728.15     1635.19    110.74 o
   2   9  10     3780.74     3670.41    173.43 o
   3   9  10      385.01      343.08     84.63 o
   4   9  10     2480.86     2365.38    138.07 o
   5   9  10        2.74       11.41     79.30 o
   6   9  10       14.70      -86.02     83.37 o
   7   9  10      101.26       67.04     93.19 o
   8   9  10      104.80      131.31     97.87 o
 -18  10  10      556.10      649.88    126.27 o
 -17  10  10        9.45     -130.58    100.92 o
 -16  10  10      190.83      207.14    116.54 o
 -15  10  10       62.59       83.42    124.87 o
 -14  10  10      141.89      -46.13     83.24 o
 -13  10  10     1259.53     1378.76    113.75 o
 -12  10  10      255.59      321.26     72.09 o
 -11  10  10     3842.36     3600.22    130.52 o
 -10  10  10      829.60      707.06     76.60 o
  -9  10  10     3489.94     3442.55    123.98 o
  -8  10  10      397.48      410.58     66.62 o
  -7  10  10     1720.57     1648.10     90.53 o
  -6  10  10     2742.70     2716.38    117.02 o
  -5  10  10     1756.96     1581.07     86.86 o
  -4  10  10     2849.95     2887.15    115.79 o
  -3  10  10       55.37       14.93     55.35 o
  -2  10  10     1090.15     1186.36    101.80 o
  -1  10  10      423.61      348.02    228.93 o
   0  10  10       57.22       61.65     67.67 o
   1  10  10      811.51      705.56     92.81 o
   2  10  10        3.16      217.50     82.34 o
   3  10  10      332.37      221.99     88.80 o
   4  10  10        4.04       43.06     81.41 o
   5  10  10       62.82       94.35     88.23 o
   6  10  10      176.43      131.79     95.15 o
   7  10  10       12.79      -29.90    100.69 o
   8  10  10      246.40      181.49    106.60 o
 -17  11  10      523.00      685.39    180.37 o
 -16  11  10      626.56      791.63    121.65 o
 -15  11  10      293.42      434.06    108.89 o
 -14  11  10     1115.75     1179.98    131.81 o
 -13  11  10      182.59      196.17     96.08 o
 -12  11  10     3747.25     3530.54    154.14 o
 -11  11  10      463.19      296.58    134.81 o
 -10  11  10     4737.61     4727.50    151.17 o
  -9  11  10      215.21      269.43     71.95 o
  -8  11  10     6610.95     6501.16    171.61 o
  -7  11  10      310.90      408.76     72.60 o
  -6  11  10     4711.91     4664.21    144.71 o
  -5  11  10     1295.81     1339.87     89.68 o
  -4  11  10     1983.01     2079.23    107.39 o
  -3  11  10      547.77      708.13     93.63 o
  -2  11  10       39.95      109.61    120.71 o
  -1  11  10        1.16      -16.14     79.30 o
   0  11  10       87.79       71.31     80.00 o
   1  11  10      401.47      339.86     89.68 o
   2  11  10       64.27       59.45     85.34 o
   3  11  10      421.76      437.27    101.04 o
   4  11  10       96.42      163.72     94.18 o
   5  11  10      271.09      305.88    101.04 o
   6  11  10       10.88      171.78    103.00 o
   7  11  10      389.33      330.28    114.77 o
 -16  12  10      703.23      618.80    180.37 o
 -15  12  10      639.10      510.68    123.43 o
 -14  12  10     1182.88     1101.95    158.17 o
 -13  12  10     2027.32     2005.07    271.94 o
 -12  12  10      676.24      632.85     91.40 o
 -11  12  10     3795.10     3912.62    148.90 o
 -10  12  10        7.30     -102.85     75.82 o
  -9  12  10     3988.45     4120.30    149.56 o
  -8  12  10        2.65     -101.63     69.37 o
  -7  12  10     3023.90     3002.74    136.84 o
  -6  12  10       85.79       -1.60     68.64 o
  -5  12  10     1458.15     1342.61     95.26 o
  -4  12  10      112.54      205.96     73.46 o
  -3  12  10      799.16      781.06    104.96 o
  -2  12  10       48.09       22.57     87.71 o
  -1  12  10      307.18      318.33     94.12 o
   0  12  10       34.22       90.18     92.22 o
   1  12  10        4.44      -98.18     90.67 o
   2  12  10      115.84       94.81    119.32 o
   3  12  10       50.89       64.16     96.08 o
   4  12  10      722.69      658.49    115.72 o
   5  12  10       13.88       13.87    119.32 o
   6  12  10      593.10      471.40    122.53 o
 -14  13  10      237.55      465.89    255.29 o
 -13  13  10      881.90      917.81    142.91 o
 -12  13  10      323.95      417.22    155.39 o
 -11  13  10      171.10      148.79     90.33 o
 -10  13  10     1253.96     1322.97    109.76 o
  -9  13  10       58.68      -44.76     84.10 o
  -8  13  10     1481.09     1261.33    104.66 o
  -7  13  10       30.70       77.28     81.10 o
  -6  13  10      535.73      492.12     88.52 o
  -5  13  10       60.44      162.32    129.83 o
  -4  13  10      101.46      187.03    102.33 o
  -3  13  10      167.63      130.65    105.90 o
  -2  13  10       16.99      -84.96    115.16 o
  -1  13  10      257.94      434.41    108.57 o
   0  13  10        7.98       95.60    124.87 o
   1  13  10        2.15       58.25    119.32 o
   2  13  10        1.16      -35.56    105.09 o
   3  13  10      117.31       82.66    114.97 o
   4  13  10       43.46      116.81    120.89 o
 -11  14  10       43.02       33.90     97.94 o
 -10  14  10       18.59       38.91    130.17 o
  -9  14  10      240.02      241.41     98.73 o
  -8  14  10        5.12       67.99     90.60 o
  -7  14  10      381.22      409.05     98.15 o
  -6  14  10      137.85      138.19    119.56 o
  -5  14  10        2.41       92.33    110.54 o
  -4  14  10      460.34      439.98    117.68 o
  -3  14  10      297.46      425.66    192.85 o
  -2  14  10      607.69      650.90    124.43 o
  -1  14  10      418.16      418.73    116.64 o
   0  14  10       85.45      160.45    197.02 o
   1  14  10      100.18       14.86    121.23 o
  -5  15  10      148.90      571.62    202.57 o
  -4  15  10      535.24      407.91    191.47 o
 -23   1  11      381.34      179.20    111.79 o
 -22   1  11      645.15      803.58    119.32 o
 -21   1  11       35.09      260.28     97.11 o
 -20   1  11     1304.75     1295.81    114.77 o
 -19   1  11        0.70      -19.72     74.25 o
 -18   1  11     1404.60     1583.01    105.90 o
 -17   1  11        8.76       41.62     64.75 o
 -16   1  11     4100.00     4078.57    148.05 o
 -15   1  11      549.51      657.54    102.67 o
 -14   1  11      250.69      237.06     61.05 o
 -13   1  11     3129.87     3151.39    117.68 o
 -12   1  11     4277.41     4476.89     95.32 o
 -11   1  11     3238.52     3423.42     86.29 o
 -10   1  11     4499.32     4431.21     78.41 o
  -9   1  11      900.34     1069.23     40.32 o
  -8   1  11      420.27      337.19     24.83 o
  -7   1  11     5158.38     5170.49     80.66 o
  -6   1  11       20.12       58.37     17.79 o
  -5   1  11    17663.15    17513.27    199.19 o
  -4   1  11      166.99      225.95     22.40 o
  -3   1  11    11232.42    11162.20    204.33 o
  -2   1  11      597.96      553.64     35.51 o
  -1   1  11     3679.75     3580.21    110.68 o
   0   1  11     1369.07     1403.86     59.17 o
   1   1  11     5651.80     5874.21    116.78 o
   2   1  11     1869.24     1986.99     88.99 o
   3   1  11     2759.64     2954.10    156.78 o
   4   1  11      117.23       54.11     56.90 o
   5   1  11     2074.60     2058.34    119.69 o
   6   1  11       62.09      -13.34     65.71 o
   7   1  11     1351.25     1360.59    102.89 o
   8   1  11      761.37      603.02     89.13 o
   9   1  11      386.56      187.17    117.93 o
  10   1  11      103.40       39.81     86.90 o
  11   1  11       83.25       -8.81     94.78 o
  12   1  11       55.26       88.44    156.78 o
 -23   2  11      604.65      766.90    125.58 o
 -22   2  11      304.68      215.79    104.96 o
 -21   2  11      550.75      443.61     98.96 o
 -20   2  11      246.42      211.99     84.30 o
 -19   2  11     3034.78     2960.22    144.13 o
 -18   2  11       18.28      -12.07     87.41 o
 -17   2  11     6623.44     6561.42    194.25 o
 -16   2  11      939.78      930.47     84.30 o
 -15   2  11     9601.82     9234.79    222.70 o
 -14   2  11      190.25      176.70     57.86 o
 -13   2  11     2006.94     1795.53    113.77 o
 -12   2  11      703.66      796.93     45.30 o
 -11   2  11      200.04      197.61     37.40 o
 -10   2  11      542.62      567.52     33.97 o
  -9   2  11       16.88       21.08     22.55 o
  -8   2  11     7931.45     7827.45    141.84 o
  -7   2  11      860.73      931.54     36.00 o
  -6   2  11    18438.21    17634.21    183.61 o
  -5   2  11     2506.36     2612.77     81.70 o
  -4   2  11    12001.40    11593.63    141.00 o
  -3   2  11      656.91      803.48     79.43 o
  -2   2  11    15232.65    15448.00    239.32 o
  -1   2  11      872.26      831.52     44.50 o
   0   2  11     9341.95     8978.07    156.78 o
   1   2  11     2273.67     2335.67     79.17 o
   2   2  11    10728.76    10707.78    185.66 o
   3   2  11     2566.49     2542.20     88.15 o
   4   2  11     5504.13     5363.45    302.46 o
   5   2  11      720.00      931.67     99.90 o
   6   2  11     1383.80     1497.39    109.61 o
   7   2  11      237.98      269.25    101.28 o
   8   2  11      251.12      143.47     79.45 o
   9   2  11      118.50       25.18     79.30 o
  10   2  11      808.62      634.11    102.66 o
  11   2  11       32.91       46.61     96.75 o
  12   2  11      444.34      541.30    115.57 o
 -23   3  11      185.73      154.86    112.71 o
 -22   3  11       84.41      -82.52    100.92 o
 -21   3  11      258.90      102.23     92.44 o
 -20   3  11      751.75      657.77    102.03 o
 -19   3  11       87.42      -22.20     78.49 o
 -18   3  11     4449.95     4320.29    160.90 o
 -17   3  11      102.65      130.78     67.67 o
 -16   3  11     5222.43     4819.99    161.80 o
 -15   3  11       36.56       17.53     58.77 o
 -14   3  11     6661.41     6529.29    246.96 o
 -13   3  11      333.61      302.88     55.90 o
 -12   3  11      427.30      423.89     46.30 o
 -11   3  11     3464.29     3525.56     73.83 o
 -10   3  11     1321.72     1326.94     50.23 o
  -9   3  11     1652.59     1878.81     55.08 o
  -8   3  11        9.02       14.48     25.87 o
  -7   3  11     4637.13     4634.98    180.27 o
  -6   3  11      479.78      561.50     29.75 o
  -5   3  11     9065.09     8996.85    118.36 o
  -4   3  11     2196.89     2241.45     53.32 o
  -3   3  11    10704.62    10792.40    134.68 o
  -2   3  11     2187.77     2177.33     72.44 o
  -1   3  11     5594.11     5423.66    113.24 o
   0   3  11     1679.24     1583.78     86.83 o
   1   3  11    12527.81    12773.75    220.18 o
   2   3  11     3349.00     3415.02    137.15 o
   3   3  11     8440.92     8237.38    161.67 o
   4   3  11     2243.22     2326.90     92.12 o
   5   3  11     1604.54     1658.54    108.89 o
   6   3  11     1623.81     1618.57    101.97 o
   7   3  11       24.43      -59.66     66.71 o
   8   3  11       51.56        2.85    102.67 o
   9   3  11      122.55      -45.59     77.34 o
  10   3  11        2.72     -124.81     90.18 o
  11   3  11      296.77       55.33     96.75 o
  12   3  11        2.81      -76.14    115.16 o
 -23   4  11       13.98     -108.30    108.78 o
 -22   4  11      132.68      175.85    102.89 o
 -21   4  11      127.81      124.35    206.73 o
 -20   4  11      236.13       78.70     89.26 o
 -19   4  11      389.25      539.49     92.44 o
 -18   4  11      420.46      342.70     84.10 o
 -17   4  11      798.21      833.10     94.18 o
 -16   4  11     1678.55     1779.74    111.79 o
 -15   4  11       80.65      112.56     72.15 o
 -14   4  11      843.44      878.73    116.54 o
 -13   4  11      137.85       72.15     53.29 o
 -12   4  11     2889.21     2973.74     99.15 o
 -11   4  11      900.35      952.30     43.96 o
 -10   4  11     5744.49     5527.86     94.42 o
  -9   4  11     4697.88     4992.38     86.78 o
  -8   4  11     3289.11     3161.81     68.25 o
  -7   4  11    12384.39    12298.37    155.05 o
  -6   4  11     1433.95     1474.19     51.01 o
  -5   4  11    10969.50    10570.79    136.99 o
  -4   4  11     5050.14     5181.38     83.76 o
  -3   4  11     2501.18     2563.72     58.60 o
  -2   4  11     5060.47     5033.25     80.98 o
  -1   4  11      772.81      831.63     49.71 o
   0   4  11      410.10      394.80     45.14 o
   1   4  11     2462.22     2212.75     84.75 o
   2   4  11     2079.77     2073.90     86.28 o
   3   4  11        8.96       -4.80     43.07 o
   4   4  11        1.25      -71.21     46.98 o
   5   4  11      303.39      348.03     70.56 o
   6   4  11       11.43       -4.20     64.66 o
   7   4  11      351.08      304.66     76.45 o
   8   4  11       26.92       20.18     75.52 o
   9   4  11      400.38      171.95     85.20 o
  10   4  11      257.95      334.67     96.99 o
  11   4  11       20.79       -5.99     99.07 o
  12   4  11       44.44     -103.94    155.39 o
 -22   5  11        0.38      -66.60    111.84 o
 -21   5  11       55.19       45.79    156.78 o
 -20   5  11       11.87      -81.56     90.19 o
 -19   5  11       47.68       51.06     85.34 o
 -18   5  11        1.42        6.10     99.90 o
 -17   5  11     1888.31     1722.31    110.74 o
 -16   5  11       12.56      -43.01     84.63 o
 -15   5  11     4631.74     4723.25    159.90 o
 -14   5  11     1270.12     1365.63    230.31 o
 -13   5  11    12948.79    13374.91    407.91 o
 -12   5  11     2180.90     2271.14     81.95 o
 -11   5  11    11423.12    11402.71    179.36 o
 -10   5  11     7539.83     7612.08    116.85 o
  -9   5  11    15178.96    14879.76    186.53 o
  -8   5  11    22594.22    21834.11    254.18 o
  -7   5  11     6714.67     6571.50    101.89 o
  -6   5  11    26534.77    26319.10    297.07 o
  -5   5  11     1215.58     1325.55     50.17 o
  -4   5  11    12750.31    12714.12    160.62 o
  -3   5  11      109.28       94.64     27.38 o
  -2   5  11     3760.33     3827.80     73.67 o
  -1   5  11      918.09      893.34     47.30 o
   0   5  11       16.17      -20.91     39.25 o
   1   5  11       34.20       41.17     50.26 o
   2   5  11      183.07      159.72     47.91 o
   3   5  11      342.85      448.08     55.24 o
   4   5  11     1840.39     1747.59     87.85 o
   5   5  11      319.63      372.07     59.80 o
   6   5  11      405.98      290.59     75.52 o
   7   5  11      543.14      658.39    109.61 o
   8   5  11      198.45       69.76     84.30 o
   9   5  11      818.04      798.83    103.77 o
  10   5  11       12.81      -88.09     98.51 o
  11   5  11      687.42      753.11    117.68 o
 -22   6  11       99.15      125.18    112.81 o
 -21   6  11      108.17       38.75    105.90 o
 -20   6  11        9.86      -26.27     98.72 o
 -19   6  11      158.16      245.38     96.08 o
 -18   6  11      160.30      121.90     82.34 o
 -17   6  11       93.11      164.27     79.45 o
 -16   6  11     3711.15     3697.26    154.97 o
 -15   6  11        0.04       35.49     65.18 o
 -14   6  11    10495.70    10330.87    352.41 o
 -13   6  11     2099.95     2265.18    195.63 o
 -12   6  11    16757.35    15916.15    235.04 o
 -11   6  11     6016.25     6131.34    124.23 o
 -10   6  11     6531.34     6464.40    146.19 o
  -9   6  11    14472.19    14701.18    187.66 o
  -8   6  11     5821.63     5503.59     95.87 o
  -7   6  11    14676.34    14587.95    183.12 o
  -6   6  11     5789.75     5813.37     96.97 o
  -5   6  11     6435.24     6328.80    101.81 o
  -4   6  11      960.66     1043.75     42.40 o
  -3   6  11     4041.28     3917.46    107.47 o
  -2   6  11       55.01       80.16     35.79 o
  -1   6  11     4005.58     3976.26     93.83 o
   0   6  11      396.54      447.43     43.91 o
   1   6  11      743.96      715.68     57.12 o
   2   6  11       73.84       31.34     50.82 o
   3   6  11      226.86      252.91     54.42 o
   4   6  11     1117.44     1067.71     72.20 o
   5   6  11      830.87      933.97     74.08 o
   6   6  11     1748.87     1885.17    118.41 o
   7   6  11       91.87       51.58     76.45 o
   8   6  11     1423.77     1290.37    180.37 o
   9   6  11       11.86       22.61     91.97 o
  10   6  11      600.69      418.87    159.56 o
  11   6  11        1.66     -122.94    119.32 o
 -21   7  11       25.43      -13.63    151.23 o
 -20   7  11       83.34      -72.91    212.28 o
 -19   7  11       17.70       44.57    126.26 o
 -18   7  11        8.83       65.07     85.20 o
 -17   7  11      257.81      194.24     84.37 o
 -16   7  11        5.13      -12.88     74.92 o
 -15   7  11     4623.88     4384.31    233.09 o
 -14   7  11        5.26       45.10     65.71 o
 -13   7  11     7387.75     7658.71    209.95 o
 -12   7  11      298.14      377.39     59.96 o
 -11   7  11     8459.34     8691.27    238.71 o
 -10   7  11     4043.37     3988.76    101.73 o
  -9   7  11     3110.10     3097.49     91.55 o
  -8   7  11    10963.45    10471.35    191.85 o
  -7   7  11     2667.09     2741.61     84.05 o
  -6   7  11     8001.04     8209.62    142.41 o
  -5   7  11     1441.58     1597.91     72.09 o
  -4   7  11     2639.40     2747.86     85.19 o
  -3   7  11      967.56      981.06     56.48 o
  -2   7  11     1209.25     1420.55     64.48 o
  -1   7  11     1128.76     1165.95     57.12 o
   0   7  11      867.21      931.73     54.68 o
   1   7  11      348.01      288.11     46.03 o
   2   7  11      262.42      272.03     48.81 o
   3   7  11       32.45      -34.68     53.29 o
   4   7  11      629.46      704.75     67.81 o
   5   7  11      248.23      407.29     67.45 o
   6   7  11      546.79      536.13     87.50 o
   7   7  11      384.31      236.17     90.19 o
   8   7  11       22.73      -22.42     87.30 o
   9   7  11      263.96      208.12    144.29 o
  10   7  11       25.91      -97.12    147.07 o
 -20   8  11       94.49      -22.20    119.32 o
 -19   8  11      563.25      571.34    113.35 o
 -18   8  11        1.32      -36.19    163.72 o
 -17   8  11       35.77      116.94     89.68 o
 -16   8  11      170.08      251.16     84.10 o
 -15   8  11      451.82      409.85     85.20 o
 -14   8  11      259.75      430.74    116.54 o
 -13   8  11      535.15      518.86     68.23 o
 -12   8  11      943.15      939.11     76.22 o
 -11   8  11      672.67      456.50     55.41 o
 -10   8  11     2249.15     2263.70    131.20 o
  -9   8  11     1118.98     1309.92     64.96 o
  -8   8  11      860.40      870.58     57.06 o
  -7   8  11     5253.59     5211.43    113.90 o
  -6   8  11       64.83       72.45     41.39 o
  -5   8  11     2252.10     2247.17     98.53 o
  -4   8  11     1368.52     1443.27     77.30 o
  -3   8  11       95.35       89.54     41.52 o
  -2   8  11     9028.82     8467.66    260.01 o
  -1   8  11       42.56       18.97     49.28 o
   0   8  11     1140.41     1426.68    172.11 o
   1   8  11      176.28      144.00     55.52 o
   2   8  11      478.22      447.78     62.11 o
   3   8  11       30.37       27.63     98.51 o
   4   8  11       88.45       42.58     76.22 o
   5   8  11      292.06      210.89    119.32 o
   6   8  11      215.39      271.94    122.09 o
   7   8  11      275.49      108.22    130.42 o
   8   8  11       19.12     -238.64    135.97 o
   9   8  11       82.23       38.85    155.39 o
  10   8  11       72.88      172.04    174.82 o
 -19   9  11      500.98      451.97    114.77 o
 -18   9  11     1181.15     1393.14    132.43 o
 -17   9  11       59.33       65.37    144.29 o
 -16   9  11     1837.29     1762.05    183.14 o
 -15   9  11        1.42     -102.50     81.86 o
 -14   9  11     1403.77     1446.88    114.77 o
 -13   9  11       12.38       54.83    132.93 o
 -12   9  11      439.60      577.00     75.26 o
 -11   9  11       52.20        0.09     57.78 o
 -10   9  11      721.31      670.09     80.90 o
  -9   9  11      867.08      847.43     62.39 o
  -8   9  11      171.44      148.19     46.79 o
  -7   9  11     1053.46     1034.08     74.50 o
  -6   9  11       12.36       -5.47     42.02 o
  -5   9  11     1882.77     1983.92     99.41 o
  -4   9  11      249.61      198.22     55.03 o
  -3   9  11     3463.73     3304.74    142.53 o
  -2   9  11      180.65      131.38     67.50 o
  -1   9  11     3806.51     3670.90    184.53 o
   0   9  11      153.97      271.36     73.56 o
   1   9  11     3285.02     3389.28    228.93 o
   2   9  11      249.74      377.25     83.37 o
   3   9  11     1517.41     1516.86    181.75 o
   4   9  11      305.99      373.78    104.06 o
   5   9  11      324.07      242.05     89.13 o
   6   9  11      146.76       24.15     91.97 o
   7   9  11      236.60       41.24    100.01 o
   8   9  11        7.49      -11.10    152.62 o
 -18  10  11      703.72     1017.66    129.94 o
 -17  10  11     1760.86     1804.75    172.04 o
 -16  10  11      499.84      512.65    107.70 o
 -15  10  11     2196.17     2213.72    145.93 o
 -14  10  11      300.89      330.19     91.22 o
 -13  10  11      905.66      922.81    129.21 o
 -12  10  11       10.17       26.02     66.17 o
 -11  10  11      285.35      298.37     69.91 o
 -10  10  11      369.08      370.81     89.84 o
  -9  10  11      123.42       58.43     62.40 o
  -8  10  11      312.51      405.46    132.19 o
  -7  10  11      300.46      242.85     66.24 o
  -6  10  11     1090.66     1182.87     81.93 o
  -5  10  11      267.98      447.89    121.27 o
  -4  10  11     2378.55     2313.62    111.30 o
  -3  10  11        3.35     -126.32     94.35 o
  -2  10  11      751.37      806.89     96.75 o
  -1  10  11      182.73       40.10     78.19 o
   0  10  11     3456.05     3244.86    245.58 o
   1  10  11      438.86      403.51     87.17 o
   2  10  11     2318.72     2408.38    142.16 o
   3  10  11      690.01      638.81    100.07 o
   4  10  11     1003.66      989.87    108.78 o
   5  10  11      184.35       87.57     94.78 o
   6  10  11      108.05       74.45     99.07 o
   7  10  11       84.41       -8.22    116.54 o
   8  10  11      145.24      221.99    152.62 o
 -17  11  11       42.19      233.09    163.72 o
 -16  11  11      302.67      187.88    106.92 o
 -15  11  11      829.99      578.79    116.64 o
 -14  11  11      149.82      160.89    129.03 o
 -13  11  11      491.95      671.39    144.29 o
 -12  11  11      333.84      296.03     84.16 o
 -11  11  11       34.58      -57.60     70.30 o
 -10  11  11      514.38      465.07     79.31 o
  -9  11  11       77.85       95.30     70.16 o
  -8  11  11      456.57      373.91    110.04 o
  -7  11  11      459.28      568.59     76.29 o
  -6  11  11      118.56      155.98    144.03 o
  -5  11  11      657.33      622.83     75.95 o
  -4  11  11      127.01      108.39     82.34 o
  -3  11  11      269.97      220.78     84.53 o
  -2  11  11       88.19      142.97     82.34 o
  -1  11  11        7.39        4.40     84.53 o
   0  11  11      144.74      123.00     90.18 o
   1  11  11       24.91       32.96     81.41 o
   2  11  11        9.18      -52.85     86.27 o
   3  11  11      270.13      314.95    100.07 o
   4  11  11       18.35      107.63    195.63 o
   5  11  11      107.04      -37.46     98.11 o
   6  11  11        2.39       -9.59    107.86 o
 -16  12  11       21.52     -100.12    119.50 o
 -15  12  11        0.50      -43.00    110.85 o
 -14  12  11      505.91      645.12    119.64 o
 -13  12  11      106.57      123.48    103.99 o
 -12  12  11       21.64       -7.38     82.63 o
 -11  12  11       18.18      -60.49     78.41 o
 -10  12  11      302.84      329.67     85.29 o
  -9  12  11       56.41       11.91     74.15 o
  -8  12  11      272.30      253.21     79.70 o
  -7  12  11        0.71      -14.39     73.66 o
  -6  12  11        6.66      -60.67     68.82 o
  -5  12  11      113.83      223.16    112.38 o
  -4  12  11      114.88       56.93    124.87 o
  -3  12  11       50.78       28.43     88.03 o
  -2  12  11      317.04      372.80     96.75 o
  -1  12  11       16.48      -22.50     90.19 o
   0  12  11      677.75      576.32    110.22 o
   1  12  11       79.09      -57.03     95.61 o
   2  12  11       86.50       39.90    100.35 o
   3  12  11       83.11       -8.32    100.07 o
   4  12  11       26.11       58.39    115.16 o
   5  12  11       90.77      103.39    116.64 o
 -14  13  11      127.44      221.37    126.26 o
 -13  13  11       10.41      -62.43    113.80 o
 -12  13  11      578.35      642.99    105.41 o
 -11  13  11       58.70       93.17     88.52 o
 -10  13  11       38.41      225.21     90.43 o
  -9  13  11       75.68      113.50     84.88 o
  -8  13  11       45.77        6.35     82.81 o
  -7  13  11      219.34      236.94     86.68 o
  -6  13  11       24.11      107.69     97.58 o
  -5  13  11     1092.15     1142.49    126.26 o
  -4  13  11       23.42      171.25    106.28 o
  -3  13  11     1897.49     2098.84    149.08 o
  -2  13  11      402.84      322.02    101.97 o
  -1  13  11     1524.47     1616.70    154.01 o
   0  13  11      122.09      189.04    108.89 o
   1  13  11      376.66      548.25    119.50 o
   2  13  11        4.78      -63.92    127.64 o
   3  13  11      254.91       95.18    119.23 o
 -11  14  11       22.66      -20.08     98.65 o
 -10  14  11       12.98      -40.39     97.62 o
  -9  14  11       14.61       94.10     96.60 o
  -8  14  11       44.92       -2.34     91.12 o
  -7  14  11       32.76      111.84    118.92 o
  -6  14  11      678.21     1010.19    294.14 o
  -5  14  11       50.86     -125.88    173.43 o
  -4  14  11      899.91      820.24    127.90 o
  -3  14  11        0.11       65.98    118.92 o
  -2  14  11     1248.54     1140.98    141.23 o
  -1  14  11       19.83      -48.80    194.24 o
   0  14  11     1028.29     1295.15    147.66 o
 -23   0  12      263.45      532.78    169.27 o
 -22   0  12      274.34      296.91    147.07 o
 -21   0  12      243.57      174.82    127.64 o
 -20   0  12       19.50       13.87    113.77 o
 -19   0  12       27.28      -41.62    105.45 o
 -18   0  12       39.48      113.77    102.67 o
 -17   0  12       15.91       63.82     88.80 o
 -16   0  12     3431.41     3965.30    202.57 o
 -15   0  12     3731.27     3932.00    191.47 o
 -14   0  12    11532.96    11954.17    363.51 o
 -13   0  12     5299.48     5262.23    153.01 o
 -12   0  12    34393.00    34467.56    710.37 o
 -11   0  12      401.41      346.46     50.56 o
 -10   0  12    21106.18    21081.79    311.75 o
  -9   0  12     1904.95     1900.25    130.03 o
  -8   0  12    42982.21    43038.73    641.05 o
  -7   0  12     3139.86     2846.74     82.48 o
  -6   0  12    28036.95    27177.15    384.64 o
  -5   0  12     2910.41     2862.84     87.25 o
  -4   0  12    38552.72    37127.74    623.92 o
  -3   0  12     2055.28     1952.06    135.97 o
  -2   0  12     1367.14     1476.24    122.09 o
  -1   0  12     4223.10     4356.56    191.47 o
   0   0  12     4800.62     5621.90    219.22 o
   1   0  12     1476.67     1601.10    135.97 o
   2   0  12       28.66       69.37     74.92 o
   3   0  12      262.28      302.46     91.57 o
   4   0  12     1279.53     1062.78    119.32 o
   5   0  12     2954.62     2946.92    191.47 o
   6   0  12      187.09       55.50    102.67 o
   7   0  12      351.50      158.17    113.77 o
   8   0  12     1284.14      885.19    144.29 o
   9   0  12       28.79      -88.80    119.32 o
  10   0  12      626.29      521.68    155.39 o
  11   0  12      302.74      471.73    160.94 o
  12   0  12      143.53       11.10    158.17 o
 -23   1  12       22.93        4.61    103.94 o
 -22   1  12       52.03      206.79    138.74 o
 -21   1  12       16.57      -10.13     87.17 o
 -20   1  12       31.08      234.38    126.26 o
 -19   1  12      307.12      210.82     78.41 o
 -18   1  12       28.58      102.67    130.42 o
 -17   1  12       75.10       39.69     64.66 o
 -16   1  12      869.51      841.62    152.62 o
 -15   1  12     3716.04     3904.22    138.32 o
 -14   1  12     1985.52     1900.76    103.94 o
 -13   1  12     7456.86     7286.61    147.34 o
 -12   1  12     6494.57     6552.34    117.51 o
 -11   1  12    29674.80    29732.60    333.24 o
 -10   1  12        0.12      -34.20     23.24 o
  -9   1  12    52388.14    51975.25    503.61 o
  -8   1  12     3833.74     3920.51     62.91 o
  -7   1  12    43765.89    43185.57    420.28 o
  -6   1  12     9019.56     8687.11    102.68 o
  -5   1  12    16838.70    16560.00    221.76 o
  -4   1  12     5394.99     5153.45     84.08 o
  -3   1  12     1499.22     1405.85     59.17 o
  -2   1  12     4219.41     4048.95    162.95 o
  -1   1  12        0.08       51.33     29.70 o
   0   1  12      851.84      867.53     65.17 o
   1   1  12        1.88      -30.52     49.05 o
   2   1  12       90.10      -64.09     50.01 o
   3   1  12      100.22       78.65     56.80 o
   4   1  12      357.73      446.84     70.56 o
   5   1  12       21.22       -8.20    112.38 o
   6   1  12      752.11      827.67     89.13 o
   7   1  12        0.13       50.28    199.79 o
   8   1  12      400.04      347.37     90.19 o
   9   1  12      277.24      384.78     96.99 o
  10   1  12      159.77      158.60    100.01 o
  11   1  12      497.08      515.01    192.85 o
  12   1  12      127.53      -29.02    173.43 o
 -23   2  12        0.28       43.64    117.93 o
 -22   2  12      268.89      374.20    155.39 o
 -21   2  12      216.90      170.65     90.26 o
 -20   2  12      542.95      198.34     86.07 o
 -19   2  12      235.87      130.08     79.45 o
 -18   2  12      335.96      234.27     78.41 o
 -17   2  12     1220.54     1286.49     96.08 o
 -16   2  12       42.13       28.41    102.67 o
 -15   2  12     2442.15     2509.82    230.31 o
 -14   2  12      361.74      576.46     66.63 o
 -13   2  12     1848.63     1807.91     69.77 o
 -12   2  12      561.47      664.92     55.67 o
 -11   2  12     6289.40     6226.54     99.80 o
 -10   2  12     6928.72     6864.77    103.77 o
  -9   2  12       76.09       91.43     24.43 o
  -8   2  12     8304.57     8194.71    113.34 o
  -7   2  12     2396.80     2448.68     49.73 o
  -6   2  12     5509.88     5597.82     85.46 o
  -5   2  12     8637.89     8447.73    111.97 o
  -4   2  12       14.42       13.74     18.69 o
  -3   2  12     3826.29     3872.78    134.51 o
  -2   2  12      278.97      189.00     34.54 o
  -1   2  12     2043.05     2157.42     73.81 o
   0   2  12     1476.14     1468.47     68.24 o
   1   2  12       38.12        2.74     36.28 o
   2   2  12      708.90      636.65    151.23 o
   3   2  12       60.14      145.68     60.83 o
   4   2  12      469.01      481.58    101.28 o
   5   2  12        1.90      -66.24     61.78 o
   6   2  12      270.16      131.88     70.31 o
   7   2  12      107.06       43.90     76.22 o
   8   2  12      172.08      129.88     85.34 o
   9   2  12      115.55      223.38     92.22 o
  10   2  12       27.59      -75.41     94.12 o
  11   2  12       48.03      -26.36    105.96 o
  12   2  12       45.82      105.45    117.73 o
 -23   3  12      265.36      182.54    116.64 o
 -22   3  12       59.66      -48.71     98.38 o
 -21   3  12     1117.15     1217.37    119.50 o
 -20   3  12       67.94      129.03    104.06 o
 -19   3  12     1795.57     1766.05    160.94 o
 -18   3  12     1892.87     2090.63    123.43 o
 -17   3  12     2045.03     2101.67    267.78 o
 -16   3  12     4642.28     4378.77    155.76 o
 -15   3  12     8310.04     8154.74    207.00 o
 -14   3  12     7969.54     7865.53    197.19 o
 -13   3  12       12.63       70.93     42.23 o
 -12   3  12      618.41      684.80     40.41 o
 -11   3  12      264.71      193.47     45.15 o
 -10   3  12     3028.18     3092.79     69.54 o
  -9   3  12      290.43      310.42     30.08 o
  -8   3  12        0.81       -7.34     24.15 o
  -7   3  12      310.73      332.91     29.09 o
  -6   3  12     1276.34     1305.42     47.35 o
  -5   3  12     2886.07     2793.43     59.64 o
  -4   3  12     2692.05     2285.20     54.99 o
  -3   3  12     5498.51     5560.80    126.56 o
  -2   3  12     3022.68     2933.05     83.56 o
  -1   3  12     3872.69     3875.00     98.36 o
   0   3  12     1696.21     1649.51     74.61 o
   1   3  12     6817.16     6820.39    139.46 o
   2   3  12      396.18      440.47     49.70 o
   3   3  12     4684.23     4999.44    160.90 o
   4   3  12       67.67       -8.28     84.63 o
   5   3  12     1788.43     2076.96    148.46 o
   6   3  12        4.62     -126.20     67.50 o
   7   3  12      322.79      360.91     84.30 o
   8   3  12       11.07       -4.35     81.41 o
   9   3  12      362.15      281.20     95.90 o
  10   3  12        8.14       16.14     96.99 o
  11   3  12      162.18       99.45    109.67 o
 -23   4  12       16.30       35.11    106.60 o
 -22   4  12      829.79      777.60    115.77 o
 -21   4  12        7.84     -162.12    117.93 o
 -20   4  12     1472.90     1527.45    119.26 o
 -19   4  12      624.82      512.53     91.97 o
 -18   4  12     3552.17     3364.70    156.97 o
 -17   4  12     2324.27     2275.29    251.13 o
 -16   4  12     3631.05     3763.09    148.13 o
 -15   4  12     4654.74     4439.55    154.02 o
 -14   4  12     6064.94     5868.15    177.59 o
 -13   4  12     2433.40     2277.91    101.44 o
 -12   4  12       43.47       25.07     35.77 o
 -11   4  12     1532.80     1529.55     89.13 o
 -10   4  12     1024.52     1084.73     46.52 o
  -9   4  12      624.78      631.36     44.27 o
  -8   4  12     6883.04     6494.04    101.89 o
  -7   4  12      375.02      489.23     42.82 o
  -6   4  12     5771.65     5742.42     92.51 o
  -5   4  12      928.16      947.32     38.52 o
  -4   4  12     4121.83     4019.76     74.07 o
  -3   4  12     2799.38     2909.16     76.71 o
  -2   4  12     4328.44     4206.09     91.72 o
  -1   4  12     2280.13     2213.47     81.56 o
   0   4  12     5831.60     5898.71    128.19 o
   1   4  12      171.75       80.35     44.34 o
   2   4  12    10809.39    10788.57    197.00 o
   3   4  12      532.58      601.77     86.24 o
   4   4  12     3819.45     3743.94    145.16 o
   5   4  12        0.49      -73.53     66.71 o
   6   4  12      588.09      495.61     87.17 o
   7   4  12       19.46      -44.40     78.49 o
   8   4  12      374.47      280.15    259.45 o
   9   4  12       52.92       55.97     92.16 o
  10   4  12      369.52      247.82    104.96 o
  11   4  12       79.10       47.80    112.81 o
 -22   5  12       28.99      -45.81    156.78 o
 -21   5  12      151.52      279.77     99.55 o
 -20   5  12      115.27      115.13     90.19 o
 -19   5  12       42.03      -76.24     82.13 o
 -18   5  12      332.14      347.78    120.71 o
 -17   5  12      852.93      862.78    162.33 o
 -16   5  12      890.44      755.28     84.30 o
 -15   5  12     3009.90     3128.02    135.34 o
 -14   5  12      221.98      105.45    122.09 o
 -13   5  12     6932.96     7061.77    136.49 o
 -12   5  12     2357.43     2369.72     83.42 o
 -11   5  12      625.04      745.73     42.78 o
 -10   5  12     1891.30     2027.75    118.70 o
  -9   5  12      521.51      549.23     37.86 o
  -8   5  12      180.59      229.17     32.04 o
  -7   5  12     3012.32     3052.17     73.83 o
  -6   5  12      360.30      406.83     34.25 o
  -5   5  12     3692.50     3836.30     76.84 o
  -4   5  12     1156.52     1176.26     47.48 o
  -3   5  12     3502.77     3444.19     85.14 o
  -2   5  12      125.56      156.28     35.29 o
  -1   5  12      487.29      434.57     42.88 o
   0   5  12      702.70      716.67     56.74 o
   1   5  12      403.44      461.51     75.01 o
   2   5  12       56.19       87.12     47.40 o
   3   5  12      365.71      454.48     58.35 o
   4   5  12      785.75      608.55     81.41 o
   5   5  12      232.07      287.04     77.70 o
   6   5  12      265.65      266.87     95.73 o
   7   5  12      536.16      471.75     94.12 o
   8   5  12       52.26       -8.60     89.26 o
   9   5  12      210.59      237.49    208.12 o
  10   5  12        7.84       39.25    130.42 o
  11   5  12       95.90       35.27    118.41 o
 -22   6  12        2.02       -1.07    109.83 o
 -21   6  12      134.01      103.32    104.96 o
 -20   6  12       29.07       36.90     99.07 o
 -19   6  12      244.05      218.51     92.16 o
 -18   6  12       45.65       35.49     83.24 o
 -17   6  12        4.70     -124.40     75.37 o
 -16   6  12       75.59       61.05    104.06 o
 -15   6  12        5.94      -79.57     63.57 o
 -14   6  12       43.87      215.62     66.37 o
 -13   6  12      282.19      328.56     57.38 o
 -12   6  12      123.19      106.44     43.69 o
 -11   6  12       29.35       25.32     39.07 o
 -10   6  12       14.77       -8.46     32.78 o
  -9   6  12      751.40      887.13     44.76 o
  -8   6  12       94.55       67.96     31.78 o
  -7   6  12       64.44       98.82     32.06 o
  -6   6  12       37.72        8.23     30.30 o
  -5   6  12       15.62        4.38     30.53 o
  -4   6  12       62.84       91.63     31.57 o
  -3   6  12        3.78      105.20     36.87 o
  -2   6  12      433.42      426.58     43.71 o
  -1   6  12      719.96      759.84     57.81 o
   0   6  12      192.09      168.47     41.49 o
   1   6  12        0.21      -65.48     46.10 o
   2   6  12       68.89       95.08     82.89 o
   3   6  12      359.47      380.01     77.80 o
   4   6  12      108.62      125.94     59.23 o
   5   6  12       79.94      132.69     95.73 o
   6   6  12       59.48       61.05     80.45 o
   7   6  12        6.55       13.10    145.68 o
   8   6  12       72.36      125.80     95.90 o
   9   6  12        9.40      -38.26    101.80 o
  10   6  12        4.55     -200.48    110.85 o
 -21   7  12      420.61      449.06    118.70 o
 -20   7  12      669.07      693.41    114.77 o
 -19   7  12      432.72      333.73     99.07 o
 -18   7  12      833.48      740.85    103.00 o
 -17   7  12      248.32      115.07    122.09 o
 -16   7  12      712.86      727.40    113.77 o
 -15   7  12      999.36     1032.25    138.74 o
 -14   7  12       81.60      126.87    163.72 o
 -13   7  12     1428.77     1410.19     84.34 o
 -12   7  12     1211.58     1082.23     64.40 o
 -11   7  12      922.37     1042.07     61.01 o
 -10   7  12      391.30      421.45     56.87 o
  -9   7  12       11.60       22.02     47.26 o
  -8   7  12      120.00      107.25     40.06 o
  -7   7  12      800.51      829.31     52.75 o
  -6   7  12      887.38      988.28     54.56 o
  -5   7  12     1874.84     1900.67    121.76 o
  -4   7  12     1941.24     1873.64     96.93 o
  -3   7  12     5307.43     5204.10    110.18 o
  -2   7  12      246.32      331.55     46.06 o
  -1   7  12     5051.17     5061.94    111.65 o
   0   7  12      235.95      326.48     58.60 o
   1   7  12     2651.15     2524.46     88.88 o
   2   7  12      182.23      215.65     78.33 o
   3   7  12     1889.30     1996.95     98.38 o
   4   7  12      242.03      281.09     63.54 o
   5   7  12     1599.81     1651.06    154.01 o
   6   7  12      102.84       99.05     90.00 o
   7   7  12      955.42      988.97    158.17 o
   8   7  12        1.03       19.04     99.07 o
   9   7  12      197.85       61.05    160.94 o
  10   7  12        0.46       63.82    172.04 o
 -21   8  12      177.52      258.06    174.82 o
 -20   8  12      441.69      395.32    169.27 o
 -19   8  12      531.81      688.80    116.64 o
 -18   8  12      933.55      871.17    114.67 o
 -17   8  12     1963.88     1931.92    128.79 o
 -16   8  12     1232.78     1265.34    163.72 o
 -15   8  12     1450.83     1492.91    246.96 o
 -14   8  12      583.99      607.22     89.13 o
 -13   8  12      707.34      662.40     71.08 o
 -12   8  12      137.15      117.55     59.96 o
 -11   8  12       33.91       38.71     45.91 o
 -10   8  12      311.27      316.34     49.80 o
  -9   8  12      343.69      283.28     48.23 o
  -8   8  12      528.34      557.40     57.27 o
  -7   8  12      479.29      459.10     49.28 o
  -6   8  12     2590.07     2476.37     86.60 o
  -5   8  12     2826.10     2945.09    104.94 o
  -4   8  12     1873.12     1909.32     97.58 o
  -3   8  12     1620.57     1717.08     90.75 o
  -2   8  12     3206.23     3314.64    112.56 o
  -1   8  12     1165.66     1115.45     74.08 o
   0   8  12     3737.57     3784.42    120.85 o
   1   8  12      395.99      339.93     65.06 o
   2   8  12     5072.61     5372.86    216.00 o
   3   8  12       24.10       -4.60     68.59 o
   4   8  12     2004.52     1981.00    127.61 o
   5   8  12       56.82     -124.87    119.32 o
 -20   9  12       13.66      -13.90    213.67 o
 -19   9  12      226.17      324.66    115.77 o
 -18   9  12      808.57      841.63    115.72 o
 -17   9  12      960.90      824.33    110.54 o
 -16   9  12     1939.90     2031.85    135.39 o
 -15   9  12      315.21      437.02     91.22 o
 -14   9  12      705.49      552.00    117.93 o
 -13   9  12      157.92      203.29     67.88 o
 -12   9  12      213.31       69.24     63.63 o
 -11   9  12      468.01      453.75     57.01 o
 -10   9  12      207.28      231.96     53.14 o
  -9   9  12       43.58       50.34     52.58 o
  -8   9  12        0.90       -6.65     56.96 o
  -7   9  12      150.35      147.70     62.08 o
  -6   9  12      915.45      831.90     58.25 o
  -5   9  12      273.92      236.62     58.40 o
  -4   9  12     2709.02     2782.61    139.46 o
  -3   9  12        7.64      -22.86     64.66 o
  -2   9  12     2492.16     2580.71    140.13 o
  -1   9  12     1080.99     1254.52     98.72 o
   0   9  12      673.16      708.69    119.32 o
   1   9  12     3042.73     2964.76    143.73 o
   2   9  12      107.90      125.77     81.41 o
   3   9  12     2938.31     3055.86    187.30 o
   4   9  12        3.76       26.89     82.34 o
   5   9  12      516.01      520.68    131.81 o
   6   9  12       14.79       77.70    133.19 o
   7   9  12       22.58     -155.39    141.52 o
   8   9  12       27.38     -210.89    155.39 o
 -19  10  12       85.17      210.89    169.27 o
 -18  10  12       89.72      122.07    208.12 o
 -17  10  12      333.41      468.95    163.72 o
 -16  10  12        0.68      -82.44     93.94 o
 -15  10  12      270.03      260.84    100.07 o
 -14  10  12       58.95      -57.82     84.10 o
 -13  10  12      128.84       61.86     70.67 o
 -12  10  12     1683.22     1853.54    107.17 o
 -11  10  12      587.00      496.68     79.79 o
 -10  10  12     3954.02     3853.86    194.15 o
  -9  10  12       42.09      -59.67     62.71 o
  -8  10  12     2327.78     2285.79    111.02 o
  -7  10  12      944.45     1012.20    109.37 o
  -6  10  12      905.25     1025.97     78.71 o
  -5  10  12     3936.91     4019.77    317.72 o
  -4  10  12      200.72      137.95     78.41 o
  -3  10  12     2636.60     2619.01    139.28 o
  -2  10  12        1.22       60.94     78.58 o
  -1  10  12      318.76      327.68     81.41 o
   0  10  12       23.35       57.53     90.18 o
   1  10  12        8.81      -43.17     90.18 o
   2  10  12      203.65      138.74     86.33 o
   3  10  12       19.39       31.91     90.26 o
   4  10  12      195.35       83.25     96.14 o
   5  10  12       16.88        4.47     95.90 o
   6  10  12       12.41      -91.57    141.52 o
   7  10  12       96.04      205.34    160.94 o
 -17  11  12      386.23      311.20    118.60 o
 -16  11  12       86.72       29.57    130.42 o
 -15  11  12      386.27      424.25    107.86 o
 -14  11  12       55.87       52.93     94.12 o
 -13  11  12     1562.49     1801.24    130.07 o
 -12  11  12       65.73      -20.70     73.01 o
 -11  11  12     3885.16     3738.66    140.76 o
 -10  11  12      145.93      132.00     73.08 o
  -9  11  12     6392.90     6422.25    189.39 o
  -8  11  12      277.10      269.20    113.81 o
  -7  11  12     4705.86     4341.14    146.60 o
  -6  11  12     2155.32     2281.89    136.68 o
  -5  11  12     2597.39     2565.63    145.25 o
  -4  11  12     1630.21     1789.64    127.64 o
  -3  11  12      449.17      559.28     94.78 o
  -2  11  12      811.02      887.17    106.28 o
  -1  11  12      356.15      384.46     96.40 o
   0  11  12       40.77       50.04    174.82 o
   1  11  12        7.31       30.94     84.93 o
   2  11  12        5.83      -17.95     92.16 o
   3  11  12       38.50        3.90    145.68 o
   4  11  12        5.38       20.81    102.03 o
   5  11  12       14.42     -119.29    104.96 o
   6  11  12      126.23       48.36    112.81 o
 -16  12  12      360.59      492.23    129.46 o
 -15  12  12      385.71      431.26    119.50 o
 -14  12  12     1501.59     1724.58    299.69 o
 -13  12  12      175.09      101.85     89.36 o
 -12  12  12     2608.64     2503.57    134.33 o
 -11  12  12        5.54      -55.69     80.67 o
 -10  12  12     2304.65     2265.92    120.01 o
  -9  12  12      144.70      153.42     79.28 o
  -8  12  12     3182.96     2966.13    193.55 o
  -7  12  12      267.88      233.09     99.90 o
  -6  12  12     2553.19     2893.00    164.58 o
  -5  12  12      319.44      396.63    137.36 o
  -4  12  12     1841.12     1860.28    323.27 o
  -3  12  12      774.48      510.73    107.06 o
  -2  12  12      886.36      838.43    110.56 o
  -1  12  12      825.79      864.05    116.44 o
   0  12  12       28.79       86.66    101.88 o
   1  12  12       32.45        7.54    155.39 o
   2  12  12       11.89       25.43     96.08 o
   3  12  12       58.96      -79.74    103.94 o
   4  12  12       30.70       94.35    144.29 o
 -14  13  12      349.96      231.91    147.07 o
 -13  13  12      516.75      574.24    111.15 o
 -12  13  12      389.70      416.67    131.57 o
 -11  13  12      609.67      481.04     98.01 o
 -10  13  12        9.50      -86.05     86.24 o
  -9  13  12     1046.47     1224.39    113.96 o
  -8  13  12       86.47      189.80    107.44 o
  -7  13  12     1093.72      862.00    127.36 o
  -6  13  12       86.83      129.79    103.49 o
  -5  13  12      825.45      820.82    121.94 o
  -4  13  12      195.49       -5.40    104.60 o
  -3  13  12       32.51       32.52    104.96 o
  -2  13  12      282.57      414.25    122.09 o
  -1  13  12       18.04      -60.12    105.47 o
   0  13  12      183.54       46.07    281.65 o
   1  13  12        0.69     -332.99    166.49 o
   2  13  12       29.94      -52.63    120.47 o
 -11  14  12      415.85      332.12    148.46 o
 -10  14  12       21.28       24.25    100.59 o
  -9  14  12        9.47     -175.98    115.16 o
  -8  14  12      412.06       96.43    117.53 o
  -7  14  12       56.21      149.49    190.08 o
  -6  14  12      154.47      -33.82    114.17 o
  -5  14  12      161.52       30.17    154.01 o
  -4  14  12       70.07       33.92    117.73 o
  -3  14  12       71.88     -159.16    216.44 o
  -2  14  12      426.42      434.48    166.49 o
  -1  14  12       10.21     -218.16    114.97 o
 -24   1  13       58.11     -117.34    199.79 o
 -23   1  13      978.30     1136.24    159.56 o
 -22   1  13        5.76      -90.92     92.16 o
 -21   1  13     1007.45     1066.11    114.77 o
 -20   1  13       24.55       18.82     80.38 o
 -19   1  13      628.53      730.02     88.80 o
 -18   1  13      117.08      122.34     67.67 o
 -17   1  13     2565.85     2446.12    126.46 o
 -16   1  13        4.41      -16.56     59.63 o
 -15   1  13     2758.90     2935.08    123.57 o
 -14   1  13      360.17      337.86     43.25 o
 -13   1  13     8119.73     8147.57    245.92 o
 -12   1  13     1795.36     1793.50     68.68 o
 -11   1  13     1795.63     1808.11     79.25 o
 -10   1  13      116.19      178.96     27.09 o
  -9   1  13     3870.82     3868.19     65.58 o
  -8   1  13      538.45      637.03     27.74 o
  -7   1  13      376.75      381.15     23.66 o
  -6   1  13     2511.45     2421.73     64.71 o
  -5   1  13     1984.59     1996.29     50.15 o
  -4   1  13     9460.66     9500.96    162.01 o
  -3   1  13      874.59      927.43     75.36 o
  -2   1  13      172.02      176.28     47.40 o
  -1   1  13     2067.66     2199.41     82.66 o
   0   1  13     1651.60     1825.26    104.63 o
   1   1  13     1360.49     1219.10     82.34 o
   2   1  13     1210.77     1176.79     86.27 o
   3   1  13      942.21      880.12     83.24 o
   4   1  13     2442.10     2219.44    156.78 o
   5   1  13      240.08      309.81    117.93 o
   6   1  13      677.61      782.55     92.22 o
   7   1  13      602.25      657.49     98.51 o
   8   1  13       72.69       44.30     85.34 o
   9   1  13      345.88      393.72    148.46 o
  10   1  13        4.14       -3.40    104.96 o
  11   1  13        4.37       40.35    119.32 o
 -24   2  13      720.79      588.28    126.55 o
 -23   2  13       52.82      283.71    105.90 o
 -22   2  13      981.79     1027.64    117.73 o
 -21   2  13      100.89       33.30     86.27 o
 -20   2  13     1854.48     1872.25    212.28 o
 -19   2  13        4.69        1.77     77.70 o
 -18   2  13     4098.77     4050.10    199.79 o
 -17   2  13      327.30      348.31    108.22 o
 -16   2  13    11372.40    10946.04    253.12 o
 -15   2  13      248.96      212.08     61.78 o
 -14   2  13     5527.02     5676.56    156.77 o
 -13   2  13       34.20       20.85     34.74 o
 -12   2  13     2119.72     2174.31     63.56 o
 -11   2  13      553.10      507.93     52.74 o
 -10   2  13     3507.02     3842.86     75.65 o
  -9   2  13      578.80      543.80     38.57 o
  -8   2  13     4486.78     4410.70     68.59 o
  -7   2  13      800.67      888.45     35.37 o
  -6   2  13     4544.23     4653.29     77.17 o
  -5   2  13     8719.31     8688.84    147.14 o
  -4   2  13      702.03      717.55     45.69 o
  -3   2  13     6824.50     6294.99    125.30 o
  -2   2  13      892.82      966.19     50.04 o
  -1   2  13     4942.44     4825.35    108.49 o
   0   2  13     3438.46     3361.17    159.77 o
   1   2  13     5075.77     4935.11    157.94 o
   2   2  13     4420.68     4518.03    156.78 o
   3   2  13     3147.70     3343.41    137.35 o
   4   2  13     1659.77     1793.47    137.36 o
   5   2  13     1183.62     1213.73    106.83 o
   6   2  13      741.11      701.37     94.18 o
   7   2  13      247.65      114.76    141.52 o
   8   2  13      159.95      121.29     88.23 o
   9   2  13      274.32      400.94    103.94 o
  10   2  13      434.98      364.90    109.88 o
  11   2  13      158.55      250.63    118.70 o
 -23   3  13      292.78      170.67    230.31 o
 -22   3  13      677.44      504.32    106.28 o
 -21   3  13      540.15      538.55    103.00 o
 -20   3  13       90.16      213.76     86.27 o
 -19   3  13     3176.02     3040.04    385.71 o
 -18   3  13        1.72       40.57     69.64 o
 -17   3  13     4813.37     4998.98    168.71 o
 -16   3  13     1369.39     1547.31    172.04 o
 -15   3  13     6922.00     6781.43    185.41 o
 -14   3  13     1135.37     1308.21    131.10 o
 -13   3  13     1439.23     1365.35     53.89 o
 -12   3  13     1542.79     1481.39     56.28 o
 -11   3  13      178.11      225.08     32.25 o
 -10   3  13     2150.83     2200.73     62.76 o
  -9   3  13        5.11      -51.51     25.75 o
  -8   3  13      282.24      307.12     30.26 o
  -7   3  13      568.87      605.49     33.41 o
  -6   3  13     1407.56     1460.49     77.23 o
  -5   3  13      728.63      807.07     34.46 o
  -4   3  13     2644.53     2619.71     72.55 o
  -3   3  13     1267.89     1357.14     67.20 o
  -2   3  13     8321.51     8184.66    153.33 o
  -1   3  13      238.80      212.48     44.03 o
   0   3  13     3957.25     4200.47    106.16 o
   1   3  13     3932.15     3847.00    106.48 o
   2   3  13     4125.93     4249.54    151.98 o
   3   3  13     2739.21     2882.28    130.42 o
   4   3  13     1151.44     1029.60     92.22 o
   5   3  13      921.30      825.14    134.58 o
   6   3  13      142.10      126.47    106.83 o
   7   3  13      107.67       -3.72     83.37 o
   8   3  13       30.80       37.55    123.48 o
   9   3  13      142.71      142.82    140.13 o
  10   3  13      103.33      -59.73    263.61 o
  11   3  13      184.90      129.54    120.66 o
 -23   4  13      168.51       89.58    233.09 o
 -22   4  13       49.85      125.98    103.00 o
 -21   4  13       20.95       93.19     94.12 o
 -20   4  13      126.61      -25.88     83.76 o
 -19   4  13      106.59      149.52     99.90 o
 -18   4  13      362.33      320.00     85.34 o
 -17   4  13       60.52      -28.06     69.64 o
 -16   4  13       35.58      124.17    138.74 o
 -15   4  13      565.17      465.84     73.56 o
 -14   4  13     1576.18     1554.24     84.05 o
 -13   4  13     1882.75     1932.27     78.12 o
 -12   4  13       74.86      113.31     33.65 o
 -11   4  13     8450.13     8479.50    127.98 o
 -10   4  13     2501.43     2500.23     67.37 o
  -9   4  13     4613.03     4530.47    101.65 o
  -8   4  13     7120.05     6964.89    107.39 o
  -7   4  13       78.11       48.58     27.31 o
  -6   4  13     7154.96     6975.87    104.61 o
  -5   4  13     1525.80     1536.80     53.32 o
  -4   4  13     3583.75     3672.87     86.93 o
  -3   4  13     3367.89     3115.75    155.00 o
  -2   4  13      774.25      895.17     91.83 o
  -1   4  13      743.25      679.12     54.68 o
   0   4  13      175.19       97.84     43.94 o
   1   4  13      472.70      466.39     54.28 o
   2   4  13       16.20      -42.88     60.73 o
   3   4  13      531.42      469.78    147.07 o
   4   4  13        4.14      -50.42     63.75 o
   5   4  13      139.13      197.83     73.56 o
   6   4  13      116.56      -10.78     77.49 o
   7   4  13        4.81      -19.81    135.97 o
   8   4  13      432.26      193.41    116.54 o
   9   4  13      227.94      210.89    105.96 o
  10   4  13       14.54        6.82    122.09 o
 -23   5  13       91.34       86.73    118.60 o
 -22   5  13       87.68      193.38    107.86 o
 -21   5  13       56.17      -20.23     95.03 o
 -20   5  13      168.47       19.77     87.17 o
 -19   5  13        0.11      -68.57     81.41 o
 -18   5  13        8.32       33.95     90.18 o
 -17   5  13      155.34      189.59     72.52 o
 -16   5  13      761.78      602.39    135.97 o
 -15   5  13        3.27       92.42     63.75 o
 -14   5  13     3316.34     3308.40    109.91 o
 -13   5  13     3624.68     3923.69    101.01 o
 -12   5  13     6919.81     6678.66    113.66 o
 -11   5  13     3827.67     3943.09     96.56 o
 -10   5  13    10094.65     9625.47    138.37 o
  -9   5  13    15498.21    14655.67    186.97 o
  -8   5  13     3817.14     3637.15     96.08 o
  -7   5  13    27334.65    26154.67    337.28 o
  -6   5  13      766.72      796.05     40.42 o
  -5   5  13    18163.27    17753.67    240.30 o
  -4   5  13      173.19      143.21     38.34 o
  -3   5  13     7945.70     7857.77    136.25 o
  -2   5  13      183.55      198.62     38.65 o
  -1   5  13     1579.94     1755.27     84.01 o
   0   5  13     1012.78     1022.00     99.61 o
   1   5  13      757.08      815.18     61.77 o
   2   5  13        1.45      -68.65     45.74 o
   3   5  13       10.24       -6.94     90.18 o
   4   5  13       45.79        2.66     71.12 o
   5   5  13       30.16       -7.88     73.56 o
   6   5  13      225.55      105.80     84.10 o
   7   5  13        7.35     -130.42    141.52 o
   8   5  13      356.32      364.30    102.89 o
   9   5  13       12.96      133.64    103.00 o
  10   5  13      333.97      289.41    134.58 o
 -22   6  13      331.12      403.10    117.68 o
 -21   6  13      107.29     -106.83    115.16 o
 -20   6  13      128.86       -9.20     98.96 o
 -19   6  13      125.27      305.24     95.03 o
 -18   6  13        4.84      -49.43     79.30 o
 -17   6  13      149.76      255.06     91.57 o
 -16   6  13        6.11      -57.08     90.18 o
 -15   6  13     2475.42     2615.41    130.38 o
 -14   6  13     1902.89     1799.88     93.55 o
 -13   6  13     6899.32     7182.79    195.05 o
 -12   6  13     3306.49     3141.33     94.15 o
 -11   6  13     3726.64     3687.02     85.73 o
 -10   6  13     8020.44     8026.49    125.08 o
  -9   6  13     1997.78     1925.59     64.82 o
  -8   6  13    16065.10    15440.25    195.86 o
  -7   6  13     3237.87     3451.41     78.53 o
  -6   6  13    17301.93    17207.80    212.71 o
  -5   6  13     1825.72     1895.61     65.27 o
  -4   6  13    13182.74    13278.34    197.69 o
  -3   6  13       24.62       38.48     38.44 o
  -2   6  13     6460.10     6181.17    121.10 o
  -1   6  13     1842.18     1699.01     73.95 o
   0   6  13     2264.03     2239.58     82.19 o
   1   6  13       77.51       40.31     51.89 o
   2   6  13      679.22      710.85     63.95 o
   3   6  13      164.11      184.40     59.14 o
   4   6  13        1.47       28.57     72.52 o
   5   6  13     1079.36     1462.69    113.75 o
   6   6  13        2.93     -146.40     85.20 o
   7   6  13      524.54      611.80    105.90 o
   8   6  13       54.94      162.44    105.45 o
   9   6  13       84.53       16.04    106.81 o
 -21   7  13        9.72       75.19    110.54 o
 -20   7  13       59.72       52.72     96.14 o
 -19   7  13       70.88      168.80     92.16 o
 -18   7  13       34.75       81.94     85.34 o
 -17   7  13       24.59       27.75     88.80 o
 -16   7  13      507.26      563.37     97.12 o
 -15   7  13       63.54      174.44     72.28 o
 -14   7  13     1400.98     1511.37     95.27 o
 -13   7  13      212.49      245.95     51.41 o
 -12   7  13     8070.01     8078.69    152.81 o
 -11   7  13      923.35     1075.33    101.33 o
 -10   7  13     1218.88     1227.88     75.70 o
  -9   7  13     6259.15     6463.50    128.70 o
  -8   7  13     1225.16     1219.01     59.61 o
  -7   7  13    11719.50    11617.00    183.44 o
  -6   7  13     2074.45     2182.84     80.70 o
  -5   7  13     9529.72     9343.60    186.63 o
  -4   7  13       52.91       63.55     49.61 o
  -3   7  13     1522.81     1619.07     66.49 o
  -2   7  13     1135.05     1152.34     61.71 o
  -1   7  13     1361.90     1433.71     66.32 o
   0   7  13      377.04      416.22     53.67 o
   1   7  13       12.25       27.79     45.97 o
   2   7  13      115.37      131.20     53.19 o
   3   7  13       14.54      -87.26     57.67 o
   4   7  13      155.01      102.67     80.45 o
   5   7  13       27.84       46.36     83.37 o
   6   7  13      120.73       22.49     93.06 o
   7   7  13       32.89        6.08    101.80 o
   8   7  13       27.16       34.53    110.74 o
   9   7  13       25.12     -138.74    160.94 o
 -21   8  13        4.18      -47.82    117.68 o
 -20   8  13      372.26      451.90    117.29 o
 -19   8  13        5.88      130.52    103.00 o
 -18   8  13      456.48      653.57    252.51 o
 -17   8  13       34.17        7.30     92.96 o
 -16   8  13      301.84      160.94    124.87 o
 -15   8  13      226.24      267.78     82.41 o
 -14   8  13     2053.15     2139.99    107.87 o
 -13   8  13      452.50      371.68     66.02 o
 -12   8  13      595.42      508.81     57.43 o
 -11   8  13     4856.95     4890.33    119.12 o
 -10   8  13       22.58       58.45     45.92 o
  -9   8  13     1234.42     1208.78     72.89 o
  -8   8  13     3480.42     3398.97     97.33 o
  -7   8  13       13.25       36.22     43.37 o
  -6   8  13     3943.18     4026.97    104.02 o
  -5   8  13      135.07      159.65     54.05 o
  -4   8  13       30.61       -5.70     50.61 o
  -3   8  13     1642.25     1794.20    108.84 o
  -2   8  13      117.66       64.52     54.71 o
  -1   8  13      798.88      772.34     69.80 o
   0   8  13       17.08       28.46     55.03 o
   1   8  13      611.93      602.88    110.71 o
   2   8  13       32.29      -23.54     60.60 o
   3   8  13      146.55      121.63     72.05 o
   4   8  13       75.41       91.57    119.32 o
 -20   9  13       31.35      108.78    115.72 o
 -19   9  13      841.05      870.54    159.56 o
 -18   9  13       56.61       77.70     96.14 o
 -17   9  13     1992.21     2071.69    137.18 o
 -16   9  13       90.65      131.64     87.30 o
 -15   9  13     2101.33     2085.99    134.40 o
 -14   9  13      151.03      117.54     70.23 o
 -13   9  13     1788.42     1836.87     99.73 o
 -12   9  13        4.73      -82.67     51.78 o
 -11   9  13     2116.93     1921.48     85.86 o
 -10   9  13        6.01       12.66     49.44 o
  -9   9  13     1345.18     1315.56     86.91 o
  -8   9  13        9.87       39.01     54.87 o
  -7   9  13      282.25      231.49     51.05 o
  -6   9  13      239.18      172.10     57.24 o
  -5   9  13      367.76      210.02     57.50 o
  -4   9  13       81.59      121.95     74.25 o
  -3   9  13       41.80      -20.56     81.86 o
  -2   9  13     2180.27     2152.10    127.97 o
  -1   9  13      289.05       64.79     78.19 o
   0   9  13     1280.14     1464.99    107.44 o
   1   9  13      767.19      760.36     95.15 o
   2   9  13      840.03      697.94     98.05 o
   3   9  13      593.61      658.02    104.06 o
   4   9  13      280.78      322.06     91.22 o
   5   9  13      365.54       94.35    130.42 o
   6   9  13       83.48      208.12    144.29 o
   7   9  13       94.40       83.25    158.17 o
 -19  10  13      165.08       91.79    122.34 o
 -18  10  13      877.11      893.62    127.13 o
 -17  10  13       29.52      135.97    152.62 o
 -16  10  13     2450.22     2643.81    162.54 o
 -15  10  13        6.91     -161.31    108.22 o
 -14  10  13     1929.26     1844.96    108.93 o
 -13  10  13       41.94       23.43     70.86 o
 -12  10  13      652.90      665.19     82.04 o
 -11  10  13        2.57       -5.60     64.93 o
 -10  10  13      757.02      865.71    109.21 o
  -9  10  13        4.01      -32.23     61.57 o
  -8  10  13     1093.35     1153.00     84.37 o
  -7  10  13        0.51       44.37     63.59 o
  -6  10  13     1246.10     1173.85    206.73 o
  -5  10  13      280.41      339.10     86.07 o
  -4  10  13      185.98      263.60    106.83 o
  -3  10  13     1373.95     1351.81    110.56 o
  -2  10  13      406.09      295.84     89.13 o
  -1  10  13      862.13      730.11     99.90 o
   0  10  13      933.46      902.78    104.85 o
   1  10  13      793.25      727.32    101.80 o
   2  10  13     1392.00     1325.73    115.57 o
   3  10  13      389.55      409.03    206.73 o
   4  10  13      625.54      959.25    288.59 o
   5  10  13      148.24      183.14    152.62 o
   6  10  13      100.22       74.92    149.84 o
 -17  11  13       22.84      136.22    109.67 o
 -16  11  13      167.35      195.63    107.92 o
 -15  11  13      707.49      709.30    117.68 o
 -14  11  13      563.16      303.38     87.05 o
 -13  11  13      800.01      599.49     90.18 o
 -12  11  13      152.97      135.44     76.67 o
 -11  11  13      524.61      358.96     79.31 o
 -10  11  13       17.29      -39.17     73.08 o
  -9  11  13      587.57      756.14     84.95 o
  -8  11  13        0.14      102.23     69.43 o
  -7  11  13      885.34     1090.50    120.71 o
  -6  11  13      325.48      331.32     88.49 o
  -5  11  13       27.11      -10.88     84.53 o
  -4  11  13      553.77      660.47    137.36 o
  -3  11  13      306.92      174.39     88.49 o
  -2  11  13        2.26       61.86     98.51 o
  -1  11  13       23.71      161.03     94.78 o
   0  11  13       54.93      -95.25     87.30 o
   1  11  13      132.33      162.59    148.46 o
   2  11  13       46.04       20.13     95.90 o
   3  11  13       33.13        0.00    124.87 o
   4  11  13       78.61      124.87    109.88 o
   5  11  13        0.94      155.39    160.94 o
 -16  12  13       81.78       88.86    125.16 o
 -15  12  13      187.91      173.18    166.49 o
 -14  12  13        0.06       48.85     91.57 o
 -13  12  13      528.36      580.82     95.16 o
 -12  12  13       11.64       -2.01     81.42 o
 -11  12  13       18.15      -22.67     81.94 o
 -10  12  13       13.88       97.48     80.47 o
  -9  12  13      250.08      125.59     79.46 o
  -8  12  13        0.09       10.98    197.02 o
  -7  12  13        2.86      -25.20     95.90 o
  -6  12  13       11.89      102.11     94.64 o
  -5  12  13       77.00      -18.37     89.68 o
  -4  12  13       24.88       55.41     95.19 o
  -3  12  13       45.62      -60.29    208.12 o
  -2  12  13      133.33      212.17     97.17 o
  -1  12  13      293.15      232.92    108.57 o
   0  12  13        1.03       94.79    119.32 o
   1  12  13      343.68      384.56    120.37 o
   2  12  13       18.36       70.25    104.96 o
   3  12  13        0.23     -106.06    192.85 o
 -14  13  13       29.47      152.62    180.37 o
 -13  13  13      699.76      594.77    109.76 o
 -12  13  13      161.01      259.83     97.37 o
 -11  13  13      448.50      411.84     99.27 o
 -10  13  13       12.41      -63.41    178.46 o
  -9  13  13        0.49       70.41    108.57 o
  -8  13  13        4.89      -72.00    107.30 o
  -7  13  13        1.70       -4.64    104.85 o
  -6  13  13      295.47       62.40    105.85 o
  -5  13  13       31.84     -160.71    100.66 o
  -4  13  13      503.42      434.06    116.64 o
  -3  13  13      517.36      627.59    124.03 o
  -2  13  13      225.66       97.80    114.97 o
  -1  13  13      461.71      396.92    213.67 o
   0  13  13      428.58      559.32    125.64 o
   1  13  13        0.58      278.79    124.84 o
 -10  14  13       28.86     -177.70    210.89 o
  -9  14  13       33.82       34.03    119.26 o
  -8  14  13        9.00        5.25    117.73 o
  -7  14  13       45.51      162.28    124.87 o
  -6  14  13        5.55      129.09    118.41 o
  -5  14  13      256.01      160.92    223.38 o
  -4  14  13       27.04     -134.04    116.00 o
  -3  14  13      361.01      419.20    127.97 o
 -24   0  14     1324.72     1234.82    202.57 o
 -23   0  14      219.52      -16.65    144.29 o
 -22   0  14     1137.55     1215.40    169.27 o
 -21   0  14        1.16     -105.45    116.54 o
 -20   0  14      174.19      255.29    119.32 o
 -19   0  14     1284.85     1420.74    152.62 o
 -18   0  14       17.22      -13.87     94.35 o
 -17   0  14      958.44      843.56    113.77 o
 -16   0  14      106.09      144.29     83.25 o
 -15   0  14     6600.11     6543.60    180.23 o
 -14   0  14      262.91      217.65     60.45 o
 -13   0  14     7912.16     7997.33    196.10 o
 -12   0  14      254.13      338.31     73.53 o
 -11   0  14     6613.97     6211.25    126.85 o
 -10   0  14      536.36      418.72     40.31 o
  -9   0  14    11280.49    11533.20    318.71 o
  -8   0  14     3894.38     4018.51    176.71 o
  -7   0  14    26978.71    26284.11    478.00 o
  -6   0  14    18423.74    18168.45    271.94 o
  -5   0  14    42026.45    41897.66    705.19 o
  -4   0  14     7837.88     7493.72    158.40 o
  -3   0  14     7721.02     7605.94    271.94 o
  -2   0  14    17375.99    16896.23    477.28 o
  -1   0  14      697.92     1076.65    113.77 o
   0   0  14     6703.38     6623.63    260.84 o
   1   0  14        7.10      -66.60     74.92 o
   2   0  14      766.30      618.80    108.22 o
   3   0  14      976.02      860.21    122.09 o
   4   0  14       32.78       52.72     97.12 o
   5   0  14     1120.28     1079.43    141.52 o
   6   0  14      139.53      127.64    108.22 o
   7   0  14      477.03      627.12    138.74 o
   8   0  14       77.18       16.65    124.87 o
   9   0  14       13.83      -52.72    135.97 o
  10   0  14        8.46     -241.41    147.07 o
 -24   1  14        0.23       -7.20    205.34 o
 -23   1  14      525.59      523.36    115.77 o
 -22   1  14        1.79        1.29     93.19 o
 -21   1  14      150.48      100.88     91.22 o
 -20   1  14      153.40       65.42    106.83 o
 -19   1  14       39.09       -1.15     92.96 o
 -18   1  14      381.48      354.60     77.49 o
 -17   1  14      201.71      218.98     70.56 o
 -16   1  14      498.47      459.84    180.37 o
 -15   1  14      546.53      438.00     56.50 o
 -14   1  14     2699.61     2892.62     86.49 o
 -13   1  14     1376.51     1427.32     92.92 o
 -12   1  14    13526.20    13833.29    177.73 o
 -11   1  14      440.85      416.69     33.81 o
 -10   1  14    17124.62    16719.61    182.80 o
  -9   1  14     2231.47     2217.25     53.16 o
  -8   1  14    27859.49    27397.41    295.35 o
  -7   1  14     9278.08     8956.93    109.18 o
  -6   1  14    19501.65    19717.74    256.41 o
  -5   1  14     6261.55     6249.17    120.60 o
  -4   1  14     5564.18     5521.49    122.43 o
  -3   1  14     6878.65     7286.07    136.28 o
  -2   1  14      123.23      110.74     79.08 o
  -1   1  14     4257.74     4323.84    144.21 o
   0   1  14        1.55       -6.12     56.80 o
   1   1  14     1938.28     1992.47    138.74 o
   2   1  14        0.52       22.02     59.82 o
   3   1  14      199.88      267.06     72.52 o
   4   1  14       45.01       57.64     68.59 o
   5   1  14      136.12      150.14     99.90 o
   6   1  14        2.82       18.09     75.52 o
   7   1  14      282.65      388.42    142.91 o
   8   1  14       54.78       75.99     89.26 o
   9   1  14        1.73      -74.92     98.11 o
  10   1  14      209.90      227.78    147.07 o
 -24   2  14       36.36      -55.42    109.83 o
 -23   2  14       76.06     -114.72    201.18 o
 -22   2  14      138.19      154.29    126.26 o
 -21   2  14      221.66      252.61     88.87 o
 -20   2  14      197.75      281.86     92.96 o
 -19   2  14       35.50       67.38     77.70 o
 -18   2  14      116.18       32.27     71.60 o
 -17   2  14      577.65      622.13    226.15 o
 -16   2  14     1500.18     1627.95    111.00 o
 -15   2  14       11.85      -24.41     46.75 o
 -14   2  14     3863.76     3785.93    104.13 o
 -13   2  14      133.33      148.40     33.82 o
 -12   2  14     4954.95     4967.98     92.23 o
 -11   2  14     2557.77     2386.29     66.10 o
 -10   2  14     1382.76     1314.24     62.05 o
  -9   2  14     4090.66     4007.91     96.47 o
  -8   2  14     1365.59     1346.69     55.84 o
  -7   2  14     5605.11     5753.01     80.40 o
  -6   2  14     1647.55     1587.66     51.34 o
  -5   2  14     1239.35     1260.79     74.47 o
  -4   2  14     3714.14     3668.07     95.93 o
  -3   2  14       22.45       14.95     35.69 o
  -2   2  14     1659.09     1797.99     74.27 o
  -1   2  14      155.83      174.82     60.83 o
   0   2  14     1079.13     1077.96     83.37 o
   1   2  14      673.30      717.90     80.38 o
   2   2  14      507.40      354.30     72.28 o
   3   2  14      690.19      782.11     84.30 o
   4   2  14       11.82       23.59     68.67 o
   5   2  14      469.54      418.84     92.96 o
   6   2  14      123.97      133.80     98.51 o
   7   2  14      206.11       90.95     88.23 o
   8   2  14      223.51      336.69     99.07 o
   9   2  14       35.92      116.54    102.03 o
  10   2  14        0.58      -92.35    108.89 o
 -24   3  14       44.38     -136.87    114.47 o
 -23   3  14      158.73       27.88    104.63 o
 -22   3  14      527.21      503.55    104.85 o
 -21   3  14      348.36      352.25     95.03 o
 -20   3  14     1070.00     1188.50    108.57 o
 -19   3  14     1207.38     1166.44    101.04 o
 -18   3  14     1574.09     1466.68    105.96 o
 -17   3  14     4137.96     4338.71    156.93 o
 -16   3  14      823.07      819.53     84.37 o
 -15   3  14     6722.30     6797.32    173.71 o
 -14   3  14     1123.90     1004.85     56.66 o
 -13   3  14     2633.57     2538.47     72.55 o
 -12   3  14       20.00      -19.68     31.04 o
 -11   3  14     5000.26     4855.05    102.81 o
 -10   3  14       14.14      -52.39     27.57 o
  -9   3  14     3054.96     3266.31     73.28 o
  -8   3  14      133.00      133.58     29.05 o
  -7   3  14     1420.07     1429.19     54.10 o
  -6   3  14       24.37       38.65     24.96 o
  -5   3  14      152.65      286.07     64.08 o
  -4   3  14     1128.89     1095.35     75.89 o
  -3   3  14     1383.98     1397.60     98.98 o
  -2   3  14     1449.35     1360.03     68.20 o
  -1   3  14      787.73      820.04     57.08 o
   0   3  14     4568.26     4260.84    146.09 o
   1   3  14        0.25       20.54     60.45 o
   2   3  14     3702.52     3664.89    148.97 o
   3   3  14      140.01       41.62     66.71 o
   4   3  14     2018.81     2151.90    374.61 o
   5   3  14      272.68      243.52     77.49 o
   6   3  14      523.30      536.47     92.22 o
   7   3  14        0.72       88.80     88.30 o
   8   3  14      351.19      259.50    101.97 o
   9   3  14       32.71     -181.56    112.38 o
  10   3  14      129.22     -114.38    148.46 o
 -23   4  14      389.25      375.60    112.71 o
 -22   4  14      109.58      -12.02    117.93 o
 -21   4  14     1288.33     1259.31    141.52 o
 -20   4  14      488.49      559.22     98.96 o
 -19   4  14     1055.11     1129.67    144.29 o
 -18   4  14     3242.63     3321.31    163.72 o
 -17   4  14      844.53      867.03     89.26 o
 -16   4  14     6540.75     6653.54    190.30 o
 -15   4  14     2547.08     2672.13    104.98 o
 -14   4  14     3252.18     3507.44    118.15 o
 -13   4  14     1359.93     1345.30     54.24 o
 -12   4  14     2290.22     2274.31     70.31 o
 -11   4  14      515.01      518.16     40.10 o
 -10   4  14     4011.75     4044.68     92.29 o
  -9   4  14      876.54      901.48     59.14 o
  -8   4  14     6870.61     6607.92    108.22 o
  -7   4  14      623.42      590.46     39.34 o
  -6   4  14     1548.44     1659.17     58.30 o
  -5   4  14     1646.42     1549.25     64.56 o
  -4   4  14      127.55      102.91     35.66 o
  -3   4  14     3888.00     3922.65     93.73 o
  -2   4  14     1263.32     1144.34     69.73 o
  -1   4  14     4084.76     4108.72    111.76 o
   0   4  14      641.81      681.81     63.91 o
   1   4  14     5364.86     5466.20    169.72 o
   2   4  14      607.00      651.12     84.10 o
   3   4  14     4773.46     4901.92    172.53 o
   4   4  14      274.20      154.22     74.48 o
   5   4  14      990.84      993.76     98.05 o
   6   4  14        1.93     -205.34    102.67 o
   7   4  14      210.04      158.17     90.26 o
   8   4  14        0.90      -79.45     96.08 o
   9   4  14      357.83      228.77    112.71 o
  10   4  14       21.28     -117.73    116.73 o
 -23   5  14      401.03      420.89    122.53 o
 -22   5  14      108.07      141.73    103.77 o
 -21   5  14       97.77      -75.54     93.19 o
 -20   5  14        6.48        0.37     88.23 o
 -19   5  14      198.78      135.53     86.07 o
 -18   5  14        1.34      -37.57     74.48 o
 -17   5  14      264.22      325.86     78.41 o
 -16   5  14     1653.23     1706.63    135.97 o
 -15   5  14     1409.39     1536.03    109.61 o
 -14   5  14     4289.97     4199.95    106.09 o
 -13   5  14      617.32      677.91     47.14 o
 -12   5  14      986.24      995.06     50.63 o
 -11   5  14     2180.51     2022.77     69.53 o
 -10   5  14        0.60       -4.36     32.54 o
  -9   5  14     1879.36     1952.33     71.47 o
  -8   5  14      675.24      714.24     54.83 o
  -7   5  14      323.23      291.86     35.93 o
  -6   5  14     3570.16     3574.02     77.62 o
  -5   5  14       42.87       63.91     36.95 o
  -4   5  14     3445.78     3407.03     90.36 o
  -3   5  14      136.36      205.90     42.01 o
  -2   5  14      577.67      632.98     48.65 o
  -1   5  14       22.15       53.42     46.75 o
   0   5  14       62.58      -20.87     45.05 o
   1   5  14      488.19      554.90     77.04 o
   2   5  14      981.85      934.85    122.09 o
   3   5  14       36.46      -94.81     69.64 o
   4   5  14      949.88      989.59    219.22 o
   5   5  14      142.82      158.20    237.25 o
   6   5  14      540.18      401.15     97.11 o
   7   5  14      186.37       87.21     94.12 o
   8   5  14       25.85      -21.56    151.23 o
   9   5  14       52.72      -23.59    109.88 o
 -22   6  14       20.40       25.87    108.78 o
 -21   6  14        4.08      -77.35    101.04 o
 -20   6  14      431.10      250.60    106.81 o
 -19   6  14        9.40      -47.17     86.07 o
 -18   6  14      170.36      183.61    176.20 o
 -17   6  14       34.90     -106.00     91.57 o
 -16   6  14       87.98       -8.36     95.73 o
 -15   6  14      263.21      228.37     77.70 o
 -14   6  14      275.47      198.74     53.97 o
 -13   6  14      122.82      184.94     47.47 o
 -12   6  14      726.88      615.05     51.85 o
 -11   6  14       76.95       78.76     36.30 o
 -10   6  14      148.23      125.15     41.87 o
  -9   6  14      142.72       93.76     34.26 o
  -8   6  14        2.28       27.99     34.05 o
  -7   6  14        4.91       -9.95     32.18 o
  -6   6  14        2.68       84.92     39.65 o
  -5   6  14        4.18       37.64     39.65 o
  -4   6  14        2.07       30.22     41.23 o
  -3   6  14      164.71      116.75     54.47 o
  -2   6  14        0.18       32.38     59.68 o
  -1   6  14      243.54      332.69     48.07 o
   0   6  14        8.78      -29.10     42.89 o
   1   6  14        4.62      -15.58     52.94 o
   2   6  14      223.62      249.88     76.22 o
   3   6  14        2.00       24.97     74.56 o
   4   6  14       41.89       66.06     80.38 o
   5   6  14       13.62      110.01     88.03 o
   6   6  14        0.14      -72.32    133.19 o
   7   6  14      102.53      -75.00    137.36 o
   8   6  14        0.28       15.08    110.74 o
   9   6  14       52.23      -18.42    118.70 o
 -22   7  14      270.17      175.43    115.32 o
 -21   7  14      442.93      383.26    115.32 o
 -20   7  14      181.84       19.06     98.05 o
 -19   7  14     1381.29     1148.65    117.68 o
 -18   7  14      381.39      300.45     92.16 o
 -17   7  14      676.81      755.65     95.03 o
 -16   7  14      518.36      432.07     83.24 o
 -15   7  14     2863.49     2641.47    135.34 o
 -14   7  14      443.16      413.87     57.52 o
 -13   7  14     3251.58     3364.22    103.75 o
 -12   7  14      411.78      438.07     52.90 o
 -11   7  14     3014.43     2834.18    193.85 o
 -10   7  14      316.66      360.78     48.99 o
  -9   7  14      510.69      496.20     51.59 o
  -8   7  14       25.10      -19.34     53.27 o
  -7   7  14       55.69       14.03     41.16 o
  -6   7  14      826.45      952.74     69.80 o
  -5   7  14       29.74       16.27     48.36 o
  -4   7  14     2851.25     2780.20    108.95 o
  -3   7  14      517.05      554.25     52.59 o
  -2   7  14     1387.79     1483.82    125.76 o
  -1   7  14        3.24       11.29     53.67 o
   0   7  14     1573.52     1475.14     71.74 o
   1   7  14        7.57       44.02     49.38 o
   2   7  14      975.42     1011.25     78.56 o
   3   7  14        1.86       42.81     82.13 o
   4   7  14     1014.90     1116.65    172.04 o
   5   7  14        0.36      -76.07     90.19 o
   6   7  14     1206.60     1065.75    160.94 o
   7   7  14       82.30      271.00    115.16 o
   8   7  14      188.38      -55.50    160.94 o
 -21   8  14      568.70      692.78    128.24 o
 -20   8  14      297.45       -0.74    109.67 o
 -19   8  14      591.94      859.45    116.64 o
 -18   8  14     2283.27     2325.92    148.94 o
 -17   8  14      565.31      574.89    100.69 o
 -16   8  14     3490.74     3219.93    156.78 o
 -15   8  14      747.62      785.85     82.16 o
 -14   8  14     3253.80     3321.50    123.57 o
 -13   8  14      105.38       40.52     51.23 o
 -12   8  14     1616.22     1669.36     77.85 o
 -11   8  14       19.61       29.74     49.10 o
 -10   8  14     1216.29     1192.07     78.10 o
  -9   8  14       74.32      110.08     46.39 o
  -8   8  14      559.14      432.52     50.91 o
  -7   8  14      708.35      646.16     66.86 o
  -6   8  14       48.26       41.96     52.27 o
  -5   8  14     1400.94     1559.24     86.24 o
  -4   8  14      131.68       58.50     54.90 o
  -3   8  14     1327.92     1297.84     79.22 o
  -2   8  14      217.86       45.95     58.50 o
  -1   8  14     1575.52     1532.49    105.48 o
   0   8  14       14.34      -26.07     76.26 o
   1   8  14     1963.32     1946.72    135.75 o
   2   8  14      104.59      103.92     66.59 o
   3   8  14     1787.97     2183.83    205.34 o
   4   8  14       45.57       74.92    130.42 o
 -20   9  14      627.92      667.80    147.07 o
 -19   9  14      355.86      328.75    111.79 o
 -18   9  14      350.85      296.86    156.78 o
 -17   9  14     2380.44     2419.69    219.22 o
 -16   9  14      246.28      173.21     91.10 o
 -15   9  14     2526.84     2299.84    121.69 o
 -14   9  14       42.79      -42.81     65.88 o
 -13   9  14      651.50      533.89     66.21 o
 -12   9  14      511.66      631.07     68.09 o
 -11   9  14      131.41      121.28     53.18 o
 -10   9  14      135.73      166.31     67.69 o
  -9   9  14      428.12      506.19     58.64 o
  -8   9  14      244.64      247.82     51.13 o
  -7   9  14      457.77      412.69     65.88 o
  -6   9  14       33.64      -42.26     55.43 o
  -5   9  14      200.59      199.46     59.17 o
  -4   9  14       81.59       83.67    116.54 o
  -3   9  14     3025.66     2943.43    138.65 o
  -2   9  14      582.03      494.80    109.61 o
  -1   9  14      291.19      181.57     99.90 o
   0   9  14      846.30      841.00     98.05 o
   1   9  14        0.38      -43.13     77.34 o
   2   9  14     1237.79     1081.93    109.41 o
   3   9  14      128.08      344.08    135.97 o
   4   9  14      895.97      596.60    152.62 o
   5   9  14        0.97      155.39    135.97 o
   6   9  14       38.22      122.09    155.39 o
 -19  10  14        7.68     -107.41    113.35 o
 -18  10  14       59.83      -74.00    102.66 o
 -17  10  14       35.24       98.31    102.66 o
 -16  10  14      337.91      335.16    115.16 o
 -15  10  14       51.93      117.65     93.19 o
 -14  10  14      543.87      511.21     81.93 o
 -13  10  14      116.42      -33.90     71.23 o
 -12  10  14      194.66      199.90     73.01 o
 -11  10  14     2727.85     2641.20    160.36 o
 -10  10  14       22.35      -28.24     65.36 o
  -9  10  14     3073.22     2918.05    123.02 o
  -8  10  14      115.51       25.44     81.29 o
  -7  10  14     1431.73     1518.19    220.60 o
  -6  10  14     1675.77     1666.81    116.95 o
  -5  10  14      112.59       23.27     75.85 o
  -4  10  14     1921.53     1853.72    129.32 o
  -3  10  14        2.39       63.52    131.81 o
  -2  10  14     1097.04     1315.09    199.79 o
  -1  10  14      110.91      119.60     87.17 o
   0  10  14      152.25      181.89    116.54 o
   1  10  14       31.00       -0.16    104.06 o
   2  10  14       30.01       47.29     89.13 o
   3  10  14       74.98      184.47    209.50 o
   4  10  14       28.29      213.67    158.17 o
   5  10  14       92.65      122.09    158.17 o
 -17  11  14        0.83      167.68    112.81 o
 -16  11  14       48.24       36.07    107.92 o
 -15  11  14        4.78       45.79    156.78 o
 -14  11  14      177.86       62.44     83.47 o
 -13  11  14        8.84       23.23     83.96 o
 -12  11  14     1946.85     1860.45    109.69 o
 -11  11  14       10.83      -34.79     89.91 o
 -10  11  14     4619.64     4668.10    157.79 o
  -9  11  14      341.73      290.29     95.19 o
  -8  11  14     4825.65     4934.36    195.09 o
  -7  11  14     1387.54     1690.79    130.76 o
  -6  11  14     1154.85     1164.92    113.35 o
  -5  11  14     2000.45     1931.70    130.76 o
  -4  11  14      623.12      692.64    103.49 o
  -3  11  14     1201.79     1404.34    123.66 o
  -2  11  14      554.67      786.84    107.83 o
  -1  11  14      733.90      643.48    109.04 o
   0  11  14      199.73       94.35     94.18 o
   1  11  14      193.14        5.79    100.92 o
   2  11  14       16.29       27.45     98.72 o
   3  11  14      103.94      235.66    141.52 o
   4  11  14       19.84     -169.27    152.62 o
 -16  12  14       44.78       88.08    121.46 o
 -15  12  14      460.75      488.82    120.37 o
 -14  12  14        7.41       18.79     91.71 o
 -13  12  14     1148.09     1324.69    137.60 o
 -12  12  14        0.31       69.87     85.24 o
 -11  12  14     1357.41     1294.41    107.32 o
 -10  12  14       69.08      150.46    111.00 o
  -9  12  14     1751.50     1425.91    231.70 o
  -8  12  14      349.25      328.59    103.77 o
  -7  12  14     2211.55     2307.74    155.24 o
  -6  12  14      548.16      675.62    111.79 o
  -5  12  14     2284.74     2287.58    330.21 o
  -4  12  14     1336.36     1167.65    154.01 o
  -3  12  14      913.78     1157.93    125.39 o
  -2  12  14     1371.44     1455.20    133.11 o
  -1  12  14       71.26      170.78    180.37 o
   0  12  14      335.32      297.00    117.73 o
   1  12  14        0.69      -42.52    111.79 o
   2  12  14       57.04      -81.86    111.84 o
 -13  13  14      159.03      177.32    100.76 o
 -12  13  14      441.01      590.80    122.90 o
 -11  13  14       76.60       11.74    117.93 o
 -10  13  14      326.20      198.60    116.44 o
  -9  13  14       41.91      -95.93    133.19 o
  -8  13  14      645.06      376.98    183.14 o
  -7  13  14       99.81       90.54    110.22 o
  -6  13  14      929.61      662.05    124.01 o
  -5  13  14      527.42      333.54    149.84 o
  -4  13  14      444.27      435.99    118.11 o
  -3  13  14      191.90      211.38    148.46 o
  -2  13  14        3.76      192.09    192.85 o
  -1  13  14      206.80      161.87    116.95 o
   0  13  14       25.08     -182.81    120.47 o
  -9  14  14      107.28       72.34    270.55 o
  -8  14  14       21.00      -77.81    154.01 o
  -7  14  14      192.38       85.48    121.46 o
  -6  14  14      115.06       46.63    162.33 o
  -5  14  14        5.36       15.84    127.64 o
  -4  14  14        4.23      -56.22    121.94 o
 -24   1  15      642.23      912.50    203.95 o
 -23   1  15      133.24      160.76    106.92 o
 -22   1  15      776.80      738.39    177.59 o
 -21   1  15      266.87      132.73     87.30 o
 -20   1  15      447.08      421.08     86.27 o
 -19   1  15      177.75      190.21     75.52 o
 -18   1  15      559.20      566.92     81.41 o
 -17   1  15      188.45        9.71     64.75 o
 -16   1  15     5954.51     5852.97    144.63 o
 -15   1  15       98.17       90.23     41.55 o
 -14   1  15     7083.39     7065.21    130.60 o
 -13   1  15     2523.34     2608.69     72.16 o
 -12   1  15     2155.33     2350.39     67.05 o
 -11   1  15      962.61      988.76     43.54 o
 -10   1  15      743.09      830.11     34.51 o
  -9   1  15     2116.40     2119.38     53.42 o
  -8   1  15      401.81      438.00     32.47 o
  -7   1  15       92.91       87.24     22.48 o
  -6   1  15     5867.04     5884.37    105.09 o
  -5   1  15     1980.56     2234.02     77.00 o
  -4   1  15     3436.51     3368.75    102.04 o
  -3   1  15       53.99       67.55     56.80 o
  -2   1  15      986.70     1124.47     83.24 o
  -1   1  15        8.45       26.87     55.90 o
   0   1  15      283.87      334.71     71.60 o
   1   1  15      180.44       75.96     69.37 o
   2   1  15      994.15      877.95     90.18 o
   3   1  15      669.53      651.54     85.34 o
   4   1  15     1288.03     1364.24    106.81 o
   5   1  15      615.77      647.94     96.14 o
   6   1  15      794.47      881.55    123.48 o
   7   1  15        6.65      -63.18     89.13 o
   8   1  15      101.82       87.41    102.03 o
   9   1  15       41.42      -30.96    104.96 o
 -24   2  15      118.98      246.96    113.80 o
 -23   2  15      954.55     1076.79    160.94 o
 -22   2  15        5.92       38.12     92.81 o
 -21   2  15     1577.86     1542.72    121.46 o
 -20   2  15        0.65      -11.55     78.41 o
 -19   2  15     2627.64     2494.09    139.31 o
 -18   2  15     1371.26     1331.24    101.97 o
 -17   2  15     5521.08     5442.80    172.63 o
 -16   2  15     3043.06     3042.27    109.08 o
 -15   2  15     8330.94     8111.01    147.46 o
 -14   2  15     2327.91     2350.30     80.35 o
 -13   2  15     8969.74     8831.35    132.72 o
 -12   2  15      861.09      869.28     43.90 o
 -11   2  15     2300.55     2381.56     67.14 o
 -10   2  15     3180.73     3168.03     72.62 o
  -9   2  15     1228.60     1179.29     54.46 o
  -8   2  15     5002.25     5135.63     79.04 o
  -7   2  15     7337.73     7390.48    124.77 o
  -6   2  15       10.23       30.67     25.06 o
  -5   2  15     2618.17     2590.82     74.66 o
  -4   2  15      410.36      409.27     46.09 o
  -3   2  15      142.96       80.74     39.24 o
  -2   2  15     3057.42     2888.67    249.74 o
  -1   2  15     2172.52     2137.99    118.70 o
   0   2  15      399.06      376.04     86.02 o
   1   2  15     2390.57     2380.77    125.16 o
   2   2  15      349.05      367.24     79.45 o
   3   2  15     2802.11     2813.73    194.24 o
   4   2  15      298.68      316.13     80.38 o
   5   2  15     1272.59     1188.54    107.70 o
   6   2  15      313.03      151.68     87.30 o
   7   2  15      261.74      181.10     96.75 o
   8   2  15       52.64      -78.99     98.96 o
   9   2  15      242.22      148.98    113.60 o
 -24   3  15      183.32       28.89    114.67 o
 -23   3  15      155.33      302.87    107.86 o
 -22   3  15      758.46      911.37    219.22 o
 -21   3  15      370.62      282.07    131.81 o
 -20   3  15     1756.53     1824.04    119.50 o
 -19   3  15       59.90      131.59     74.48 o
 -18   3  15     4163.25     3965.65    314.95 o
 -17   3  15     1987.10     1885.63    244.19 o
 -16   3  15     3634.17     3981.89    125.56 o
 -15   3  15     4394.38     4736.45    110.12 o
 -14   3  15     5001.25     5073.45    100.66 o
 -13   3  15      528.98      593.11     43.73 o
 -12   3  15      782.53      823.04     44.83 o
 -11   3  15     2510.07     2461.48     78.32 o
 -10   3  15      417.85      472.10     43.53 o
  -9   3  15     6629.65     6636.39    124.15 o
  -8   3  15      729.26      784.22     42.90 o
  -7   3  15     2945.26     3013.75     68.85 o
  -6   3  15       34.14       39.61     31.87 o
  -5   3  15       22.88      -11.08     33.23 o
  -4   3  15      167.46      291.17     38.40 o
  -3   3  15     6091.43     5905.16    131.03 o
  -2   3  15        0.43      -38.36     65.94 o
  -1   3  15     1762.67     1768.58    109.67 o
   0   3  15     1415.22     1491.07    142.91 o
   1   3  15      702.53      899.41     85.34 o
   2   3  15     3111.99     3140.33    145.04 o
   3   3  15      342.80      224.56     80.47 o
   4   3  15     1355.89     1303.76    107.86 o
   5   3  15      151.82      262.05    147.07 o
   6   3  15       60.06      123.68     87.17 o
   7   3  15      120.24      -93.45    101.28 o
   8   3  15      113.92       92.21    102.89 o
   9   3  15        9.06      -40.50    111.79 o
 -23   4  15       87.06      -45.79    206.73 o
 -22   4  15      148.66       62.75    172.04 o
 -21   4  15       32.76      228.00     94.12 o
 -20   4  15       76.60       25.67    152.62 o
 -19   4  15      165.63      183.36     86.27 o
 -18   4  15      113.62      130.99     97.12 o
 -17   4  15      981.21      925.23    219.22 o
 -16   4  15       96.52      231.55     70.56 o
 -15   4  15     3373.97     3465.04    118.57 o
 -14   4  15      859.26      796.31     55.78 o
 -13   4  15      324.27      295.52     39.64 o
 -12   4  15     3517.49     3475.42     83.22 o
 -11   4  15      961.22     1000.69     46.85 o
 -10   4  15     4496.22     4373.61     87.77 o
  -9   4  15     4216.69     4154.88     85.07 o
  -8   4  15     1466.56     1641.15     59.44 o
  -7   4  15     3917.15     3734.68    107.97 o
  -6   4  15      289.38      247.37     40.82 o
  -5   4  15     3518.07     3388.98     98.53 o
  -4   4  15     1360.78     1270.78     57.88 o
  -3   4  15      380.55      409.09     58.02 o
  -2   4  15      452.04      432.85     52.63 o
  -1   4  15     5035.89     4906.74    164.68 o
   0   4  15      265.78      281.45     73.40 o
   1   4  15       18.02       14.91     62.42 o
   2   4  15      525.62      535.99     82.41 o
   3   4  15        6.58       17.50     76.45 o
   4   4  15      477.27      550.53    127.64 o
   5   4  15      109.99       45.43     97.12 o
   6   4  15        2.04      -23.12     85.34 o
   7   4  15      115.31       91.34     94.12 o
   8   4  15       69.89       26.46    101.04 o
   9   4  15        4.97      -41.82    112.71 o
 -23   5  15      503.20      456.62    125.53 o
 -22   5  15       46.77       95.37    100.92 o
 -21   5  15      849.52      777.46    113.77 o
 -20   5  15       52.89       92.03     89.26 o
 -19   5  15      737.41      755.62    123.48 o
 -18   5  15        5.66      113.27     76.45 o
 -17   5  15       72.90       86.83     70.56 o
 -16   5  15        9.17       76.09     67.67 o
 -15   5  15      374.82      339.71     51.23 o
 -14   5  15      132.14       64.94     38.71 o
 -13   5  15     2622.40     2756.30     78.79 o
 -12   5  15     1925.58     1802.97     69.14 o
 -11   5  15     6620.89     6383.61    110.22 o
 -10   5  15     8885.48     8769.87    175.22 o
  -9   5  15     1427.87     1451.21     73.53 o
  -8   5  15    15025.37    14688.60    188.84 o
  -7   5  15      159.96      191.06     42.92 o
  -6   5  15    14185.23    13572.85    202.85 o
  -5   5  15      122.29      127.98     40.70 o
  -4   5  15     8605.02     8786.72    151.76 o
  -3   5  15       39.36       75.94     41.52 o
  -2   5  15     4867.78     4968.52    148.19 o
  -1   5  15     1557.96     1592.93    117.11 o
   0   5  15      906.10     1072.04     93.94 o
   1   5  15      562.26      562.87     82.13 o
   2   5  15      378.32      392.83     80.38 o
   3   5  15      298.69      403.07     86.33 o
   4   5  15      110.07      118.35     87.30 o
   5   5  15        0.86      -86.60     89.13 o
   6   5  15        2.37      -42.90     95.90 o
   7   5  15      137.90       56.85    103.00 o
   8   5  15       73.70      -79.08    109.88 o
 -22   6  15      573.76      498.27    119.50 o
 -21   6  15       30.96        6.64    104.96 o
 -20   6  15      913.75      731.14    126.26 o
 -19   6  15       26.59       -4.86     87.17 o
 -18   6  15      395.27      262.82     89.13 o
 -17   6  15        9.34      -25.18    156.78 o
 -16   6  15       21.05       96.51     71.44 o
 -15   6  15      783.98     1021.28     78.50 o
 -14   6  15      438.59      382.98     62.08 o
 -13   6  15     2933.33     2893.35     93.39 o
 -12   6  15     2387.18     2339.55     86.81 o
 -11   6  15     2392.10     2430.04     76.22 o
 -10   6  15      751.61      715.29     46.92 o
  -9   6  15     5003.25     4988.77     97.81 o
  -8   6  15      361.53      374.59     41.72 o
  -7   6  15    13426.62    13597.76    236.71 o
  -6   6  15      613.08      659.74     73.29 o
  -5   6  15    18680.43    18888.78    265.67 o
  -4   6  15        5.02      -24.72     41.31 o
  -3   6  15    11808.92    11784.23    189.04 o
  -2   6  15     1694.50     1681.66     73.74 o
  -1   6  15     2178.84     2233.65     85.37 o
   0   6  15      653.81      710.90     59.81 o
   1   6  15     1355.49     1605.97    107.06 o
   2   6  15      317.40      388.06     92.96 o
   3   6  15      484.43      335.81     88.30 o
   4   6  15      206.99      130.18    105.45 o
   5   6  15      240.65       69.02    165.11 o
   6   6  15      125.89       63.88    137.36 o
   7   6  15       72.47     -143.69    108.57 o
   8   6  15       11.70        0.04    122.06 o
 -22   7  15      132.73       61.30    116.64 o
 -21   7  15      287.04      280.71    109.83 o
 -20   7  15       60.37       83.75    120.71 o
 -19   7  15      104.20       99.90    149.84 o
 -18   7  15      204.46      194.12     88.23 o
 -17   7  15      225.51      127.71     78.41 o
 -16   7  15        0.84       14.75     71.44 o
 -15   7  15      299.60      325.93     69.67 o
 -14   7  15      145.77       82.59     54.07 o
 -13   7  15     2435.97     2475.29     94.10 o
 -12   7  15      600.12      701.01     59.06 o
 -11   7  15     1968.75     2058.19     86.17 o
 -10   7  15      320.07      378.00     50.71 o
  -9   7  15      773.03      747.52     56.07 o
  -8   7  15     5929.70     5891.39    147.29 o
  -7   7  15      153.83      125.02     68.64 o
  -6   7  15    12342.89    11939.08    224.48 o
  -5   7  15      158.47      203.71     87.26 o
  -4   7  15     5672.36     5759.75    145.51 o
  -3   7  15      206.27      192.11     57.98 o
  -2   7  15      670.76      878.75     92.52 o
  -1   7  15      443.94      396.48     54.66 o
   0   7  15      512.46      647.14    133.54 o
   1   7  15      830.36      885.53     79.36 o
   2   7  15       86.23      -22.08     66.27 o
   3   7  15       24.40       62.26     87.17 o
   4   7  15       76.14       11.27     93.94 o
   5   7  15       57.01        3.65    234.48 o
   6   7  15       11.32       -2.46    178.98 o
   7   7  15       18.72      -82.52    112.81 o
 -21   8  15       19.71       12.79    115.57 o
 -20   8  15        0.93       16.67    107.70 o
 -19   8  15      476.52      516.30    111.79 o
 -18   8  15      149.25      297.38    177.59 o
 -17   8  15      466.78      531.45    130.42 o
 -16   8  15        2.69       -9.80     81.27 o
 -15   8  15     1302.61     1307.90     91.21 o
 -14   8  15     1094.42     1106.28     83.31 o
 -13   8  15      923.54      918.50     67.61 o
 -12   8  15     4190.77     4173.75    114.63 o
 -11   8  15      139.28      110.03     51.23 o
 -10   8  15     2905.41     2659.41     93.55 o
  -9   8  15      479.82      476.53     55.59 o
  -8   8  15       61.05       42.95     54.44 o
  -7   8  15     1652.58     1614.13    120.80 o
  -6   8  15      268.46      271.21     60.71 o
  -5   8  15      397.26      316.43     61.92 o
  -4   8  15      204.86      171.99     88.31 o
  -3   8  15       81.43       36.14     58.11 o
  -2   8  15       79.28       49.77     58.95 o
  -1   8  15       17.29       86.59     61.97 o
   0   8  15      436.40      421.97     69.72 o
   1   8  15       26.14      -12.41     70.98 o
   2   8  15      456.98      447.45     96.75 o
   3   8  15        0.95      116.54    124.87 o
   4   8  15       99.37      149.84    138.74 o
 -20   9  15      616.11      827.52    132.43 o
 -19   9  15        3.81       66.60    105.96 o
 -18   9  15     1509.09     1575.61    130.21 o
 -17   9  15      157.59      113.77    130.42 o
 -16   9  15     1535.63     1391.47    119.64 o
 -15   9  15      471.60      492.68     82.76 o
 -14   9  15     2239.45     2147.73    113.26 o
 -13   9  15      214.10      193.32     60.12 o
 -12   9  15     2163.92     2026.49     90.61 o
 -11   9  15     1057.72     1034.48     76.10 o
 -10   9  15     2380.82     2253.11    118.55 o
  -9   9  15       95.73      107.55     61.59 o
  -8   9  15      601.06      720.38     71.85 o
  -7   9  15      312.05      281.27     66.40 o
  -6   9  15      168.26       89.48     85.52 o
  -5   9  15      212.10      188.85     62.40 o
  -4   9  15       96.03      161.46     79.01 o
  -3   9  15       63.56        1.55     99.90 o
  -2   9  15      132.65      122.60     79.31 o
  -1   9  15      529.15      541.45     93.06 o
   0   9  15      615.76      576.16     94.12 o
   1   9  15      199.28      234.40     87.17 o
   2   9  15      608.26      518.90    147.07 o
   3   9  15      123.60      199.79    138.74 o
   4   9  15      331.92      491.15    152.62 o
   5   9  15        3.49     -194.24    141.52 o
 -19  10  15      697.41      745.49    129.94 o
 -18  10  15       13.38     -147.82    104.30 o
 -17  10  15     1269.96     1441.80    135.22 o
 -16  10  15      268.64      207.64    102.89 o
 -15  10  15     1726.84     1798.84    112.56 o
 -14  10  15      232.63      177.95     77.67 o
 -13  10  15     1044.54      972.34     93.80 o
 -12  10  15      137.80      -19.73     70.80 o
 -11  10  15     1086.39     1150.94    101.88 o
 -10  10  15      203.87      293.74     89.68 o
  -9  10  15     1602.58     1853.42    127.97 o
  -8  10  15      319.95      372.91     89.96 o
  -7  10  15     1011.78      853.62    103.94 o
  -6  10  15      714.14      749.50    123.48 o
  -5  10  15      602.99      771.68    131.81 o
  -4  10  15      422.96      435.66     95.93 o
  -3  10  15      585.79      595.67    102.33 o
  -2  10  15      273.20      194.40     83.24 o
  -1  10  15      737.20      851.70    119.32 o
   0  10  15      162.45      222.96     95.03 o
   1  10  15      978.28      953.07    115.32 o
   2  10  15       19.77       77.70    138.74 o
   3  10  15      922.33      727.02    169.27 o
   4  10  15       16.11       27.75    158.17 o
 -17  11  15        3.28      -27.58    110.85 o
 -16  11  15      401.92      356.47    114.47 o
 -15  11  15       68.85       82.84     86.69 o
 -14  11  15     1257.82     1343.91    112.70 o
 -13  11  15      116.09       57.63     81.72 o
 -12  11  15      556.16      597.86    113.45 o
 -11  11  15       11.50        4.22     75.54 o
 -10  11  15      217.08      415.68    102.33 o
  -9  11  15      114.79      245.68    135.97 o
  -8  11  15      308.28      429.65    101.33 o
  -7  11  15       61.56      158.99     91.97 o
  -6  11  15      602.71      591.46    101.33 o
  -5  11  15       56.02       10.02     87.25 o
  -4  11  15      405.51      431.17    100.92 o
  -3  11  15        7.33      152.62    140.13 o
  -2  11  15       55.55      137.36     97.12 o
  -1  11  15       14.84      123.09    100.35 o
   0  11  15       16.36      -63.49    130.42 o
   1  11  15       23.58      112.37    147.07 o
   2  11  15       60.27       30.85    107.70 o
   3  11  15       20.41      -83.25    152.62 o
 -16  12  15       56.68      133.19    185.92 o
 -15  12  15        8.13       62.56     97.16 o
 -14  12  15      388.10      515.99     98.73 o
 -13  12  15       15.46      -48.23     89.36 o
 -12  12  15      198.23      266.87     89.82 o
 -11  12  15      135.80      107.52    123.48 o
 -10  12  15        1.74      -28.11    103.86 o
  -9  12  15      103.27      -23.17     96.64 o
  -8  12  15        6.56     -193.29     96.64 o
  -7  12  15       19.11      -71.73    102.61 o
  -6  12  15       82.47       -7.03     98.38 o
  -5  12  15      303.59      276.55    104.67 o
  -4  12  15        2.30       90.79    178.98 o
  -3  12  15        7.37      119.45    104.63 o
  -2  12  15        3.50       84.85    111.38 o
  -1  12  15      149.65      119.37    142.91 o
   0  12  15      183.68      170.22    118.49 o
   1  12  15       47.05        6.88    112.71 o
 -13  13  15      835.26      942.01    144.56 o
 -12  13  15      490.87      675.55    132.35 o
 -11  13  15      541.12      783.51    129.32 o
 -10  13  15      150.01     -133.22    115.75 o
  -9  13  15       36.04      -64.02    109.81 o
  -8  13  15        3.46      -37.84    106.59 o
  -7  13  15       15.03       32.33    115.97 o
  -6  13  15       46.10      -11.99    115.75 o
  -5  13  15       63.01       25.69    109.81 o
  -4  13  15      206.82      270.61    116.00 o
  -3  13  15        2.58       18.16    117.24 o
  -2  13  15      286.77      182.48    122.34 o
 -24   0  16        4.94      177.59    155.39 o
 -23   0  16     3504.95     3340.95    244.19 o
 -22   0  16      194.70      172.04    130.42 o
 -21   0  16     1291.59     1226.50    158.17 o
 -20   0  16      867.72      782.52    138.74 o
 -19   0  16        1.02     -127.64    102.67 o
 -18   0  16     1201.24     1137.70    133.19 o
 -17   0  16      341.60      394.03     99.90 o
 -16   0  16        1.64      -33.97     99.90 o
 -15   0  16     1413.62     1489.82    216.44 o
 -14   0  16      473.26      508.24     86.02 o
 -13   0  16      676.64      957.76     76.22 o
 -12   0  16     2096.57     2263.08     85.19 o
 -11   0  16      318.62      300.92     41.16 o
 -10   0  16     1905.87     2009.44     78.78 o
  -9   0  16     2327.26     2199.72     84.26 o
  -8   0  16     5172.61     4944.53    115.69 o
  -7   0  16     7308.60     6782.85    246.33 o
  -6   0  16    22574.11    21550.10    389.95 o
  -5   0  16    35888.24    33337.38    857.44 o
  -4   0  16     8910.59     9359.66    327.44 o
  -3   0  16    10957.30    11118.94    363.51 o
  -2   0  16      603.97      710.37    113.77 o
  -1   0  16     5477.97     6063.11    252.51 o
   0   0  16        5.58     -144.29     91.57 o
   1   0  16     2092.27     2208.80    191.47 o
   2   0  16        1.17       22.20     94.35 o
   3   0  16     1316.75     1159.90    141.52 o
   4   0  16      996.32      949.01    141.52 o
   5   0  16      140.27      119.32    119.32 o
   6   0  16      450.13      216.44    135.97 o
   7   0  16       28.68      122.09    141.52 o
   8   0  16       49.59     -180.37    152.62 o
   9   0  16        1.90      141.52    174.82 o
 -24   1  16     1351.61     1664.64    240.03 o
 -23   1  16       59.12      -11.10    102.03 o
 -22   1  16     1188.33     1354.19    125.58 o
 -21   1  16      124.46      158.74     97.12 o
 -20   1  16      221.70      151.07     77.49 o
 -19   1  16     1482.40     1390.16    104.96 o
 -18   1  16      246.49      140.99     80.47 o
 -17   1  16     1845.80     2078.43    120.66 o
 -16   1  16        2.24      -38.17     42.30 o
 -15   1  16      306.84      319.22     45.82 o
 -14   1  16      209.14      221.02     42.84 o
 -13   1  16     5240.65     5177.34     97.08 o
 -12   1  16      434.59      435.87     38.24 o
 -11   1  16    10565.95    10643.22    146.79 o
 -10   1  16       16.51        5.72     24.92 o
  -9   1  16     6450.85     6432.70     93.20 o
  -8   1  16     9066.47     9160.53    114.73 o
  -7   1  16     4290.57     4499.23     72.82 o
  -6   1  16    14887.67    14178.12    201.20 o
  -5   1  16     3299.53     3617.21     96.90 o
  -4   1  16     6420.50     5822.16    240.03 o
  -3   1  16     1640.67     1635.19    106.28 o
  -2   1  16     4764.67     4209.34    153.01 o
  -1   1  16        8.59      -38.85     58.86 o
   0   1  16     2627.07     2513.38    132.35 o
   1   1  16       87.72      -33.93    120.71 o
   2   1  16     1639.40     1608.45    129.03 o
   3   1  16       36.19       24.14     71.60 o
   4   1  16      234.98      215.04     83.37 o
   5   1  16       35.38      -14.59     83.37 o
   6   1  16       23.67       29.72     91.10 o
   7   1  16       17.89       22.04     99.84 o
   8   1  16       17.20     -176.57    106.81 o
   9   1  16       31.47     -127.64    166.49 o
 -24   2  16       98.54      -17.54    133.19 o
 -23   2  16       11.74       67.24    120.71 o
 -22   2  16        6.61      -82.29     88.03 o
 -21   2  16        3.64      -72.57     83.37 o
 -20   2  16      148.15      130.32     83.37 o
 -19   2  16        0.51      -23.48     74.48 o
 -18   2  16     1128.09     1038.41     94.18 o
 -17   2  16      184.60      370.27     72.52 o
 -16   2  16     1050.48     1061.26     61.64 o
 -15   2  16     4023.93     3940.79    102.70 o
 -14   2  16        1.96       52.18     35.72 o
 -13   2  16     3418.12     3385.08     80.72 o
 -12   2  16     2780.60     2799.61    100.98 o
 -11   2  16     3899.10     3963.69     83.29 o
 -10   2  16     3854.07     3868.19    123.48 o
  -9   2  16      350.25      300.02     59.68 o
  -8   2  16     3583.80     3402.52     72.68 o
  -7   2  16     3639.17     3696.50     88.29 o
  -6   2  16       20.16       64.30     34.36 o
  -5   2  16      268.73      303.88     38.78 o
  -4   2  16     1303.67     1331.46     91.10 o
  -3   2  16      539.37      552.55     76.52 o
  -2   2  16       14.52      -14.23     61.78 o
  -1   2  16      929.90      826.82    120.71 o
   0   2  16      112.89       62.05     69.37 o
   1   2  16      497.12      558.63     84.10 o
   2   2  16      415.11      482.24    104.06 o
   3   2  16      156.79      242.20     79.45 o
   4   2  16      450.70      393.69     88.03 o
   5   2  16       36.40       -3.21     81.27 o
   6   2  16      218.77      396.38    140.13 o
   7   2  16      256.06      240.05    101.97 o
   8   2  16        5.97      -74.92    105.96 o
 -24   3  16       57.75        1.73    109.41 o
 -23   3  16        7.27     -134.39    100.01 o
 -22   3  16      288.24       89.54    197.02 o
 -21   3  16      510.69      632.25    100.69 o
 -20   3  16      606.50      625.77     93.19 o
 -19   3  16      854.66      954.87    135.97 o
 -18   3  16     3307.51     3267.89    176.20 o
 -17   3  16        2.00       24.85     67.67 o
 -16   3  16     4860.45     4712.82    133.27 o
 -15   3  16      832.91      852.56     61.49 o
 -14   3  16     9164.31     8863.18    138.28 o
 -13   3  16      152.82      134.91     37.59 o
 -12   3  16     4361.76     4388.19     90.21 o
 -11   3  16      488.11      476.42     44.84 o
 -10   3  16     3219.16     3195.43     76.80 o
  -9   3  16       70.35      126.69     32.48 o
  -8   3  16     4099.86     4586.53     86.87 o
  -7   3  16      706.77      745.27     48.56 o
  -6   3  16     1664.99     1782.42     78.50 o
  -5   3  16       18.23       60.77     37.09 o
  -4   3  16      215.60      215.30     43.66 o
  -3   3  16     1471.88     1667.56    108.22 o
  -2   3  16        7.52       35.68     61.60 o
  -1   3  16     1360.01     1100.99     94.12 o
   0   3  16       11.68        5.95     68.59 o
   1   3  16     1239.62     1393.92    101.04 o
   2   3  16      490.86      569.26     88.03 o
   3   3  16      936.13     1081.77    255.29 o
   4   3  16      321.31      349.55     91.22 o
   5   3  16      680.57      745.84    103.77 o
   6   3  16       93.51      117.29     95.03 o
   7   3  16      278.61      134.71    101.97 o
   8   3  16       40.97       66.70    110.85 o
 -23   4  16      340.32      382.16    162.33 o
 -22   4  16      581.85      470.11    107.86 o
 -21   4  16      412.02      501.83    104.06 o
 -20   4  16      454.50      328.82     94.18 o
 -19   4  16     1618.97     1638.50    119.64 o
 -18   4  16      148.72      200.62     78.41 o
 -17   4  16     4985.12     5201.40    456.47 o
 -16   4  16      228.43      279.64     59.23 o
 -15   4  16     7016.84     6884.74    164.85 o
 -14   4  16      580.98      566.04     47.10 o
 -13   4  16     4802.26     4938.61     99.59 o
 -12   4  16      373.35      282.00     39.53 o
 -11   4  16     2853.08     2918.88     77.04 o
 -10   4  16        2.41      -44.79     31.92 o
  -9   4  16     8149.23     7856.12    213.90 o
  -8   4  16      592.14      605.52     48.65 o
  -7   4  16     4630.09     4603.41    102.56 o
  -6   4  16      128.56      185.28     41.30 o
  -5   4  16     1178.35     1255.23     91.60 o
  -4   4  16     2898.84     2769.22     86.91 o
  -3   4  16      276.64      237.09     47.61 o
  -2   4  16     4221.56     3985.09    221.99 o
  -1   4  16      106.76      114.72     68.59 o
   0   4  16     1038.77     1052.78     97.11 o
   1   4  16     1775.08     1707.80    108.89 o
   2   4  16     1449.52     1591.42    109.88 o
   3   4  16     1187.56     1318.96    110.85 o
   4   4  16      862.27      865.23    124.87 o
   5   4  16       85.94      -15.20     93.94 o
   6   4  16      302.04      316.60    195.63 o
   7   4  16        5.76      -78.38    103.94 o
   8   4  16      277.63       77.46    114.77 o
 -23   5  16        0.04       19.42    109.88 o
 -22   5  16      361.45      516.17    108.89 o
 -21   5  16       33.96       71.35    155.39 o
 -20   5  16        0.58      -13.56     87.17 o
 -19   5  16       17.67      -48.92    141.52 o
 -18   5  16       16.07       30.52     74.56 o
 -17   5  16      614.05      606.57     86.27 o
 -16   5  16     2884.88     2770.44    111.99 o
 -15   5  16      851.20      919.59     67.69 o
 -14   5  16     2361.19     2384.70     86.64 o
 -13   5  16     1074.50     1104.16     54.60 o
 -12   5  16     1224.74     1392.53     71.64 o
 -11   5  16       29.74       25.39     36.17 o
 -10   5  16      735.86      740.29     45.93 o
  -9   5  16      669.58      596.62     43.29 o
  -8   5  16      311.08      301.65     45.85 o
  -7   5  16      700.59      700.26     52.65 o
  -6   5  16     2032.46     2095.74     81.12 o
  -5   5  16     1997.67     2009.96     92.12 o
  -4   5  16     3266.43     3364.18    123.76 o
  -3   5  16      721.58      755.83     54.63 o
  -2   5  16        1.29      -22.66     43.37 o
  -1   5  16       23.71       -5.95     68.59 o
   0   5  16       58.76       84.63     76.52 o
   1   5  16        5.87      -25.57     72.52 o
   2   5  16      202.86      148.01     78.41 o
   3   5  16      837.07      895.41    102.03 o
   4   5  16       59.00       90.63     89.26 o
   5   5  16      729.38      748.15    126.26 o
   6   5  16      107.74       92.88    107.86 o
   7   5  16       94.89       84.16    113.75 o
 -22   6  16        7.85      -20.99    109.83 o
 -21   6  16      142.20      164.02    107.86 o
 -20   6  16       30.50      -18.21     95.90 o
 -19   6  16      578.95      617.70    100.69 o
 -18   6  16      106.61       15.11    122.09 o
 -17   6  16      243.15      270.12     82.34 o
 -16   6  16       73.27      125.42     64.88 o
 -15   6  16        7.25       41.82     57.63 o
 -14   6  16      438.29      382.23     53.52 o
 -13   6  16      230.30      243.64     50.67 o
 -12   6  16       44.00        6.34     44.44 o
 -11   6  16      432.22      407.19     43.36 o
 -10   6  16      263.44      249.87     40.46 o
  -9   6  16      754.17      751.35     55.09 o
  -8   6  16       15.36       56.43     43.28 o
  -7   6  16       47.24        7.47     43.90 o
  -6   6  16      138.38      119.41     45.69 o
  -5   6  16      172.37      222.51     58.33 o
  -4   6  16      538.88      592.83     54.97 o
  -3   6  16       54.41       73.31     47.67 o
  -2   6  16        0.06       -4.70     64.08 o
  -1   6  16       11.11       65.46     74.18 o
   0   6  16       24.37        5.28     61.85 o
   1   6  16        5.05      -57.21     76.45 o
   2   6  16        1.91      -21.05     79.80 o
   3   6  16        4.67        4.50     88.23 o
   4   6  16        2.06       43.63    166.49 o
   5   6  16        0.05       80.74    245.58 o
   6   6  16        0.31     -111.89    106.92 o
   7   6  16       17.44        9.71    121.65 o
 -22   7  16      645.52      510.94    228.93 o
 -21   7  16        0.69      -68.51    103.77 o
 -20   7  16     1010.66      892.95    115.77 o
 -19   7  16        0.44     -112.38    106.83 o
 -18   7  16     1016.15     1132.24    109.83 o
 -17   7  16      292.20      241.41     84.37 o
 -16   7  16     3326.39     3438.67    245.58 o
 -15   7  16       54.56       -0.63     52.34 o
 -14   7  16     4482.73     4383.38    120.56 o
 -13   7  16      123.98       51.06     49.37 o
 -12   7  16     4700.28     4646.15    119.76 o
 -11   7  16      153.19       51.36     46.71 o
 -10   7  16     2185.07     2065.09     83.03 o
  -9   7  16      810.94      886.86    110.27 o
  -8   7  16      263.62      238.24     70.08 o
  -7   7  16      264.64      245.90     80.70 o
  -6   7  16      384.59      323.88     60.84 o
  -5   7  16      321.62      365.61    102.19 o
  -4   7  16     1008.90     1056.95     86.40 o
  -3   7  16       96.00      134.49     60.36 o
  -2   7  16      382.50      408.79     65.44 o
  -1   7  16      301.81      304.45     55.71 o
   0   7  16       38.29       69.98     66.02 o
   1   7  16      491.61      405.34     76.77 o
   2   7  16       13.54       29.70     75.41 o
   3   7  16      520.48      569.67    152.62 o
   4   7  16       82.66      -97.01    100.69 o
   5   7  16      527.98      502.92    118.41 o
   6   7  16      225.03      284.21    120.66 o
 -21   8  16      622.65      801.00    131.07 o
 -20   8  16      186.01      227.64    117.93 o
 -19   8  16     1198.06     1244.34    195.63 o
 -18   8  16       63.08      -67.08    105.45 o
 -17   8  16     3178.58     3513.18    355.18 o
 -16   8  16       31.71       40.01     70.30 o
 -15   8  16     4684.18     4945.51    131.17 o
 -14   8  16       98.65       69.37     80.10 o
 -13   8  16     4977.32     4713.30    122.17 o
 -12   8  16       27.75       91.68     59.28 o
 -11   8  16     2776.01     2647.87     97.04 o
 -10   8  16      275.28      206.52     61.31 o
  -9   8  16     1074.34     1094.55     77.71 o
  -8   8  16      255.22      204.29     60.71 o
  -7   8  16     1976.09     1910.50     96.49 o
  -6   8  16        0.40      -40.70     57.55 o
  -5   8  16      431.54      409.92     68.20 o
  -4   8  16      165.91      180.32     62.81 o
  -3   8  16       54.56        9.25     60.88 o
  -2   8  16      442.87      367.32     72.36 o
  -1   8  16        4.66       33.71     66.40 o
   0   8  16      407.35      302.46     90.26 o
   1   8  16      173.86       87.72     91.95 o
   2   8  16      758.61      754.40    107.06 o
   3   8  16      247.60      119.32    133.19 o
   4   8  16      541.96      388.48    155.39 o
   5   8  16      170.67       69.37    163.72 o
 -20   9  16      183.11      184.05    119.64 o
 -19   9  16      189.56      162.57    106.81 o
 -18   9  16     1354.50     1283.15    125.39 o
 -17   9  16        1.65      -27.96     91.97 o
 -16   9  16     2610.26     2595.53    131.50 o
 -15   9  16        1.86      -45.38     71.95 o
 -14   9  16     1372.37     1641.54     86.02 o
 -13   9  16       18.83       21.17     56.36 o
 -12   9  16     1108.61     1202.78     74.31 o
 -11   9  16      103.11      105.92     75.70 o
 -10   9  16      713.23      629.42     75.10 o
  -9   9  16      562.86      534.45    111.58 o
  -8   9  16      950.09     1148.16     82.50 o
  -7   9  16     2486.08     2342.84    113.29 o
  -6   9  16      431.50      372.49     67.25 o
  -5   9  16       45.21      101.43     65.63 o
  -4   9  16      461.05      332.99     88.49 o
  -3   9  16      259.63       75.94     80.38 o
  -2   9  16      503.00      554.74     93.21 o
  -1   9  16      470.58      463.16     94.12 o
   0   9  16        5.91      -16.65    124.87 o
   1   9  16      267.35       91.57    138.74 o
   2   9  16      199.71      188.69    144.29 o
   3   9  16      275.23      188.69    144.29 o
   4   9  16       85.63     -149.84    147.07 o
 -19  10  16       24.02      197.08    120.09 o
 -18  10  16       47.91     -191.47    160.94 o
 -17  10  16      109.95      109.21    106.60 o
 -16  10  16      162.29       59.16     86.24 o
 -15  10  16     1267.41     1101.82    124.88 o
 -14  10  16       14.91      -44.72     74.69 o
 -13  10  16      244.46       87.01     80.68 o
 -12  10  16      333.46      265.49     76.89 o
 -11  10  16       43.45       47.73     87.71 o
 -10  10  16     1638.60     1662.79    124.84 o
  -9  10  16      185.71      -41.09     90.18 o
  -8  10  16     2461.99     2592.11    165.11 o
  -7  10  16      156.36      159.37    123.48 o
  -6  10  16      476.94      567.25     96.40 o
  -5  10  16      515.52      532.94     94.65 o
  -4  10  16       21.40      -92.58     85.27 o
  -3  10  16      968.97      881.81    111.38 o
  -2  10  16       25.46       22.77    147.07 o
  -1  10  16      734.15      792.12    107.44 o
   0  10  16        6.38       66.34     95.15 o
   1  10  16      144.15      -80.47    141.52 o
   2  10  16       10.78       38.85    144.29 o
   3  10  16       36.06      -36.07    155.39 o
 -17  11  16       78.29      143.57    271.94 o
 -16  11  16        6.37       11.60     91.13 o
 -15  11  16       58.31       -2.86     84.69 o
 -14  11  16      102.76      -28.25     84.21 o
 -13  11  16      174.88      208.52    135.95 o
 -12  11  16       23.43      -26.35     94.42 o
 -11  11  16     1465.01     1660.33    137.83 o
 -10  11  16      360.51      463.40    105.47 o
  -9  11  16     2921.53     2750.40    162.68 o
  -8  11  16      876.83      947.70    115.75 o
  -7  11  16     1090.82     1157.12    120.37 o
  -6  11  16     1154.27     1259.22    234.48 o
  -5  11  16      468.61      517.75    102.33 o
  -4  11  16     1007.73      793.08    113.77 o
  -3  11  16      232.93       92.64    177.59 o
  -2  11  16     1329.21     1469.70    132.35 o
  -1  11  16      274.65      200.15    105.45 o
   0  11  16      858.36      975.05    124.49 o
   1  11  16       33.07      205.34    166.49 o
   2  11  16      308.50      319.11    169.27 o
 -15  12  16       63.37       23.20     96.74 o
 -14  12  16       65.67       -5.46     93.61 o
 -13  12  16       21.78      -99.73    165.11 o
 -12  12  16      352.46      455.67    116.51 o
 -11  12  16       46.75      -10.79    104.01 o
 -10  12  16      711.04      776.13    144.29 o
  -9  12  16      131.10      -44.21    100.69 o
  -8  12  16     1345.03     1311.19    135.30 o
  -7  12  16      655.44      783.04    306.62 o
  -6  12  16     1356.50     1388.79    137.83 o
  -5  12  16     1397.07     1507.78    210.89 o
  -4  12  16      760.33      819.47    292.75 o
  -3  12  16     1406.88     1530.82    143.41 o
  -2  12  16       52.85      -11.31    113.27 o
  -1  12  16      894.50      904.07    135.30 o
   0  12  16        6.73      -34.12    118.92 o
 -12  13  16       61.18      217.43    120.89 o
 -11  13  16      246.38       96.67    119.26 o
 -10  13  16       48.22      -39.93    119.71 o
  -9  13  16      214.51      177.80    115.26 o
  -8  13  16       20.66     -134.96    110.68 o
  -7  13  16      447.99      361.38    127.31 o
  -6  13  16      336.18      325.31    125.16 o
  -5  13  16      415.35      560.28    124.01 o
  -4  13  16      549.49      511.07    128.67 o
  -3  13  16      167.84       75.88    122.06 o
 -24   1  17      454.32      526.27    141.52 o
 -23   1  17      414.30      441.81    133.19 o
 -22   1  17     1035.81     1222.90    120.71 o
 -21   1  17      117.91      240.24    170.65 o
 -20   1  17       11.38       14.34     75.52 o
 -19   1  17      201.43      266.39     76.52 o
 -18   1  17      276.49      212.19     75.52 o
 -17   1  17     1612.47     1670.67     77.12 o
 -16   1  17     1990.50     2079.39    118.66 o
 -15   1  17     4130.57     4049.90    102.49 o
 -14   1  17     3534.96     3770.23     99.15 o
 -13   1  17     5968.75     5848.55    104.63 o
 -12   1  17     3754.12     3754.24    108.51 o
 -11   1  17      379.95      384.20     36.91 o
 -10   1  17     2764.26     2754.14     70.59 o
  -9   1  17      670.27      702.09     34.71 o
  -8   1  17        8.09       18.66     26.47 o
  -7   1  17     1353.65     1522.20     86.14 o
  -6   1  17     2069.30     2023.17     93.72 o
  -5   1  17     3601.41     3871.86    147.12 o
  -4   1  17     1010.99      861.18     86.27 o
  -3   1  17      957.19      988.48    137.36 o
  -2   1  17       91.68       41.04    112.38 o
  -1   1  17       85.98      132.05     90.18 o
   0   1  17        1.46      -81.53     66.63 o
   1   1  17      237.08      138.61     79.45 o
   2   1  17        0.61      -18.11     74.48 o
   3   1  17     1082.47     1086.53    103.77 o
   4   1  17       26.96      -18.76     81.41 o
   5   1  17     1030.14      740.70    104.96 o
   6   1  17        3.39     -110.09     93.19 o
   7   1  17      180.23      160.94    155.39 o
   8   1  17       37.48     -158.96    113.75 o
 -24   2  17       73.05      -19.05    108.78 o
 -23   2  17      483.22      579.88    140.13 o
 -22   2  17     1075.67      974.15    111.38 o
 -21   2  17      308.43      182.30    115.16 o
 -20   2  17     2391.24     2200.95    149.84 o
 -19   2  17      504.80      445.34     87.30 o
 -18   2  17      971.30      977.53     91.10 o
 -17   2  17     2513.17     2601.26     93.02 o
 -16   2  17     2812.66     2734.65     98.93 o
 -15   2  17     7456.78     7193.84    137.79 o
 -14   2  17     5294.37     5311.31    102.38 o
 -13   2  17     2440.59     2689.24     74.74 o
 -12   2  17     4352.33     4322.52     89.68 o
 -11   2  17     3684.25     3715.92     83.15 o
 -10   2  17      260.32      307.55     35.97 o
  -9   2  17     3978.15     4115.93     83.88 o
  -8   2  17      450.17      450.32     43.93 o
  -7   2  17    10761.33    10829.41    168.52 o
  -6   2  17      265.55      298.33     40.78 o
  -5   2  17      753.58      800.73     63.79 o
  -4   2  17     1694.10     1518.31     99.84 o
  -3   2  17        0.06       15.26     64.75 o
  -2   2  17     1043.78     1014.69    138.74 o
  -1   2  17       36.89      -57.60     64.66 o
   0   2  17      995.24      951.87     93.19 o
   1   2  17      100.16       66.16     75.37 o
   2   2  17     1555.44     1729.49    119.50 o
   3   2  17       41.88        1.90     80.16 o
   4   2  17     1239.51     1399.99    248.35 o
   5   2  17       36.29       12.49     90.26 o
   6   2  17      782.26      756.55    138.74 o
   7   2  17       36.33     -119.11    104.85 o
   8   2  17      196.81      219.22    174.82 o
 -24   3  17       69.98      -76.45    138.74 o
 -23   3  17      367.29      229.90    103.94 o
 -22   3  17       88.10       -2.63     91.22 o
 -21   3  17     1702.95     1671.94    124.58 o
 -20   3  17       48.59      105.58    165.11 o
 -19   3  17     2644.77     2530.41    288.59 o
 -18   3  17      799.89      723.43    194.24 o
 -17   3  17     1065.93      981.84     75.16 o
 -16   3  17     3858.09     3826.01    104.49 o
 -15   3  17     3557.60     3199.08     85.18 o
 -14   3  17     4394.61     4544.47     97.97 o
 -13   3  17     4520.14     4495.21     99.63 o
 -12   3  17     1054.37     1000.08     48.56 o
 -11   3  17     1113.37     1226.65     62.92 o
 -10   3  17     2960.52     3049.49     76.14 o
  -9   3  17       24.16      -11.10     32.74 o
  -8   3  17    11934.53    11809.51    182.62 o
  -7   3  17     1486.25     1453.09     65.67 o
  -6   3  17     2227.45     2300.57     79.77 o
  -5   3  17      116.08      127.11     47.66 o
  -4   3  17       65.76       57.67     63.57 o
  -3   3  17      193.14      129.07     98.51 o
  -2   3  17     1511.82     1482.30    101.04 o
  -1   3  17      556.27      594.00    130.42 o
   0   3  17       27.23      -31.55     71.60 o
   1   3  17      685.12      523.19     89.68 o
   2   3  17        4.30       22.20    135.97 o
   3   3  17     1008.51      872.30    155.39 o
   4   3  17        1.20      -36.68     90.00 o
   5   3  17      293.25      226.67    123.48 o
   6   3  17      116.65      155.39    107.92 o
   7   3  17      157.59      -26.39    109.83 o
 -24   4  17       22.00       46.69    112.50 o
 -23   4  17       18.01      -45.26    110.85 o
 -22   4  17       74.91      -82.76     95.03 o
 -21   4  17      365.71      311.15     97.58 o
 -20   4  17       35.25       78.10     87.30 o
 -19   4  17      602.39      650.41     98.11 o
 -18   4  17     1169.78     1039.30     98.05 o
 -17   4  17       76.47      -80.33     54.90 o
 -16   4  17     1485.04     1726.22     78.75 o
 -15   4  17     1033.53     1155.63     57.52 o
 -14   4  17     3392.05     3343.78    124.89 o
 -13   4  17     2156.03     2157.69     79.76 o
 -12   4  17        4.50      -35.26     36.21 o
 -11   4  17     1937.67     1913.87     70.68 o
 -10   4  17     1439.79     1345.02     55.18 o
  -9   4  17     1461.54     1466.39     75.70 o
  -8   4  17     4902.78     4983.96    113.96 o
  -7   4  17       18.64       -6.26     38.82 o
  -6   4  17      831.88      838.85     53.86 o
  -5   4  17      170.72      185.87     44.40 o
  -4   4  17     1071.68     1181.49     73.90 o
  -3   4  17      272.80      265.53     59.15 o
  -2   4  17     1251.41     1427.79    101.28 o
  -1   4  17      510.57      512.12     81.41 o
   0   4  17      881.03      965.56    101.04 o
   1   4  17      500.93      494.65     92.16 o
   2   4  17        2.49     -127.64     74.56 o
   3   4  17      331.06      367.63     91.22 o
   4   4  17      267.55      318.64     98.96 o
   5   4  17       58.12      -11.82    102.67 o
   6   4  17       76.67       67.18    147.07 o
   7   4  17        2.27      -14.71    117.53 o
 -23   5  17       44.12        7.44    107.70 o
 -22   5  17      866.09      769.37    115.72 o
 -21   5  17        0.12      -40.24     98.11 o
 -20   5  17     1326.18     1289.45    121.60 o
 -19   5  17       39.32       18.92     81.41 o
 -18   5  17     1797.45     1760.69    115.77 o
 -17   5  17      459.46      546.81     69.46 o
 -16   5  17      169.37      200.64     53.71 o
 -15   5  17      376.99      309.84     44.90 o
 -14   5  17       65.78      -11.35     44.95 o
 -13   5  17      105.80      157.87     42.50 o
 -12   5  17     1839.55     1744.09     69.25 o
 -11   5  17     3069.36     2939.81     80.11 o
 -10   5  17     1285.06     1299.41     55.93 o
  -9   5  17     6892.71     6719.77    157.80 o
  -8   5  17       76.72       31.93     41.20 o
  -7   5  17     7151.41     7037.66    134.57 o
  -6   5  17      205.67      225.97     46.69 o
  -5   5  17     5105.12     5207.96    116.82 o
  -4   5  17     1092.65     1140.01     63.36 o
  -3   5  17     4416.43     4630.34    189.24 o
  -2   5  17      682.70      836.48     74.87 o
  -1   5  17     1742.51     1926.91    169.27 o
   0   5  17     1718.72     1868.98    121.65 o
   1   5  17      346.80      330.29     92.96 o
   2   5  17      835.23      910.31    105.47 o
   3   5  17      343.23      326.33     93.06 o
   4   5  17      257.09      283.18     95.15 o
   5   5  17       10.23      -90.59    162.33 o
   6   5  17        0.59      305.73    116.64 o
 -23   6  17     1562.86     1429.06    221.99 o
 -22   6  17       81.08      -12.49    111.84 o
 -21   6  17     1678.14     1781.18    242.80 o
 -20   6  17       49.96       41.28     95.90 o
 -19   6  17      670.35      708.52    104.30 o
 -18   6  17      306.99      247.09     89.13 o
 -17   6  17      609.95      524.59     90.19 o
 -16   6  17        2.20       32.61     52.38 o
 -15   6  17      808.24      722.19     74.30 o
 -14   6  17      267.40      232.58     51.41 o
 -13   6  17        4.96       -1.83     48.07 o
 -12   6  17     1202.15     1221.80     91.32 o
 -11   6  17      751.97      842.06     59.19 o
 -10   6  17      465.74      525.18     53.58 o
  -9   6  17      355.97      278.39     47.43 o
  -8   6  17     4347.86     4183.93    108.64 o
  -7   6  17        0.20      -67.12     43.97 o
  -6   6  17    10945.97    11217.39    185.55 o
  -5   6  17     1205.49     1188.56     73.16 o
  -4   6  17    10584.18    10567.48    180.12 o
  -3   6  17     1523.30     1576.12     74.54 o
  -2   6  17     3052.70     3261.72    122.28 o
  -1   6  17     1654.77     1694.32     94.45 o
   0   6  17      889.16      801.36     79.70 o
   1   6  17      613.71      526.43     99.07 o
   2   6  17      409.25      349.10    106.83 o
   3   6  17      208.84      141.60     96.99 o
   4   6  17      600.00      565.56    111.64 o
   5   6  17       37.34       56.59    248.35 o
   6   6  17      157.17      144.76    138.74 o
 -22   7  17      668.81      693.60    127.97 o
 -21   7  17       34.36       70.06    106.92 o
 -20   7  17      377.24      348.80    104.96 o
 -19   7  17      191.70      315.30     97.11 o
 -18   7  17      178.35      179.82    152.62 o
 -17   7  17      257.54      186.17    113.77 o
 -16   7  17      197.94      251.35     71.46 o
 -15   7  17       54.77     -101.68     73.01 o
 -14   7  17        4.60      -69.06     51.13 o
 -13   7  17      547.15      493.83     59.41 o
 -12   7  17     1359.42     1134.13     69.29 o
 -11   7  17      138.78      173.96     60.73 o
 -10   7  17     2186.07     2103.38    100.70 o
  -9   7  17      551.13      516.41     66.94 o
  -8   7  17       19.12      -28.82     69.73 o
  -7   7  17     3447.03     3549.86    122.63 o
  -6   7  17      148.73       95.54     59.29 o
  -5   7  17     6569.46     6550.72    161.67 o
  -4   7  17      392.55      296.08     67.82 o
  -3   7  17     1469.38     1468.70     88.17 o
  -2   7  17      771.99      648.68     96.08 o
  -1   7  17      458.27      448.30     72.55 o
   0   7  17      474.55      423.18     76.31 o
   1   7  17      124.44      126.33     75.05 o
   2   7  17      490.62      460.07     94.31 o
   3   7  17      112.33       26.69    102.66 o
   4   7  17       89.79      -39.54    106.28 o
   5   7  17      180.99      199.11    155.39 o
 -21   8  17        2.91       63.21    114.77 o
 -20   8  17        0.40     -104.06    105.96 o
 -19   8  17       35.52        0.00    116.54 o
 -18   8  17      739.83      667.33    108.57 o
 -17   8  17      254.81      149.84    135.97 o
 -16   8  17     1452.09     1344.41    128.57 o
 -15   8  17      815.86      860.12     73.44 o
 -14   8  17      582.52      572.92     65.34 o
 -13   8  17     1944.94     1998.72     89.88 o
 -12   8  17        0.69       33.87     53.88 o
 -11   8  17     5447.85     5584.87    152.93 o
 -10   8  17       91.85       96.40     60.73 o
  -9   8  17      671.30      776.06     74.54 o
  -8   8  17        1.06       37.16     58.46 o
  -7   8  17       84.10       52.07     59.67 o
  -6   8  17      422.21      290.40     69.06 o
  -5   8  17        0.51       14.96     57.93 o
  -4   8  17       78.22       41.09     62.62 o
  -3   8  17       45.87       66.96     64.90 o
  -2   8  17      179.81      215.80     71.22 o
  -1   8  17       27.19      -10.38    119.32 o
   0   8  17        3.06      -91.36     89.13 o
   1   8  17      340.51      253.44    102.33 o
   2   8  17       38.46       22.74     98.63 o
   3   8  17      328.13      385.71    147.07 o
   4   8  17       91.64       66.60    152.62 o
 -20   9  17      175.73       29.02    115.72 o
 -19   9  17      349.99      403.55    113.75 o
 -18   9  17      203.93      247.89    102.66 o
 -17   9  17      744.30      742.15    108.78 o
 -16   9  17      285.49      338.72     84.25 o
 -15   9  17      954.54      986.18     80.65 o
 -14   9  17      520.97      509.85     68.80 o
 -13   9  17     1509.75     1460.83     82.91 o
 -12   9  17     1770.28     1550.67    117.61 o
 -11   9  17     1246.70     1146.94    123.18 o
 -10   9  17     1749.98     1839.90     99.68 o
  -9   9  17      905.08      782.54    109.89 o
  -8   9  17     1528.89     1591.13     93.02 o
  -7   9  17       20.60        2.87     63.38 o
  -6   9  17      229.03      173.49     86.65 o
  -5   9  17       48.99       59.64     66.33 o
  -4   9  17      244.17      163.82     81.41 o
  -3   9  17       25.94       -1.03     84.30 o
  -2   9  17        8.29      -96.30     83.24 o
  -1   9  17      250.71      277.49    130.42 o
   0   9  17        5.01     -122.09    127.64 o
   1   9  17      406.42      435.66    155.39 o
   2   9  17        1.68       33.30    152.62 o
   3   9  17      211.40       16.65    155.39 o
 -19  10  17      141.55       29.71    120.09 o
 -18  10  17      281.46      402.36    174.82 o
 -17  10  17      706.35      563.32    117.73 o
 -16  10  17      327.79      563.32    177.25 o
 -15  10  17      555.80      332.30     88.03 o
 -14  10  17      894.93      963.83     95.35 o
 -13  10  17      624.42      698.42    109.41 o
 -12  10  17      733.70      787.21    111.99 o
 -11  10  17      794.74      963.55    109.04 o
 -10  10  17     1316.45     1415.02    124.64 o
  -9  10  17      864.47      985.65    126.26 o
  -8  10  17      244.09      328.93    102.67 o
  -7  10  17     1115.74     1132.35    113.27 o
  -6  10  17      370.83      438.39     97.58 o
  -5  10  17      144.94      288.19     91.95 o
  -4  10  17      245.87      269.14     97.34 o
  -3  10  17       26.92       28.48     92.96 o
  -2  10  17      723.72      679.10    108.89 o
  -1  10  17        5.32     -158.17    141.52 o
   0  10  17      582.53      665.97    169.27 o
   1  10  17       45.19      102.67    147.07 o
   2  10  17      488.46      210.89    163.72 o
 -17  11  17       18.83     -223.68    111.84 o
 -16  11  17       16.51      -11.99     92.67 o
 -15  11  17      572.07      528.77     96.74 o
 -14  11  17       33.51       69.65    108.25 o
 -13  11  17      805.68      819.31    119.50 o
 -12  11  17       11.66       -1.47    130.42 o
 -11  11  17      252.54      239.59    101.88 o
 -10  11  17        0.82      -26.83     97.58 o
  -9  11  17        6.14      -36.07     96.01 o
  -8  11  17      121.35       68.77    209.50 o
  -7  11  17      262.75      304.34    255.29 o
  -6  11  17      182.65      129.06    101.52 o
  -5  11  17      159.91      279.04    195.63 o
  -4  11  17       22.94      -43.55    101.33 o
  -3  11  17      220.34       66.50    108.68 o
  -2  11  17        6.73      -39.48    105.85 o
  -1  11  17       11.37       68.62    104.96 o
   0  11  17       41.72       16.65    158.17 o
   1  11  17        7.92       86.02    169.27 o
 -15  12  17       26.27      -56.34    116.44 o
 -14  12  17       59.31     -105.24    118.11 o
 -13  12  17      191.87      219.49    119.26 o
 -12  12  17        0.13      -92.58    106.59 o
 -11  12  17      414.74      435.13    118.66 o
 -10  12  17      186.15      114.64    109.41 o
  -9  12  17      104.32       35.73    108.00 o
  -8  12  17       21.41      -33.18    117.93 o
  -7  12  17       83.39       34.54    109.41 o
  -6  12  17       32.68      141.66    109.99 o
  -5  12  17        1.88      -58.57    111.00 o
  -4  12  17      136.55      -24.08    108.00 o
  -3  12  17        0.81       45.71    114.52 o
  -2  12  17       38.24       42.91    174.82 o
 -11  13  17       75.33      143.49    122.65 o
 -10  13  17      433.98      409.27    131.07 o
  -9  13  17       71.61       13.87    124.87 o
  -8  13  17      105.42      306.43    125.93 o
  -7  13  17      134.53      207.75    125.92 o
  -6  13  17       35.91      -35.71    119.26 o
  -5  13  17       96.88       74.66    123.34 o
 -24   0  18     1991.82     2286.50    219.22 o
 -23   0  18     1988.68     1906.34    197.02 o
 -22   0  18     2305.50     2355.87    213.67 o
 -21   0  18     1594.28     1687.13    174.82 o
 -20   0  18      142.35      163.72    116.54 o
 -19   0  18     1827.85     1909.12    166.49 o
 -18   0  18       65.34      130.96     70.31 o
 -17   0  18     3165.28     3140.59    140.25 o
 -16   0  18      950.62      756.56     80.38 o
 -15   0  18     1049.31     1232.69     99.90 o
 -14   0  18      665.43      624.60     73.53 o
 -13   0  18      470.26      530.66     71.12 o
 -12   0  18       45.30       43.61     53.28 o
 -11   0  18     1418.74     1389.90     90.84 o
 -10   0  18      114.17      185.87     63.45 o
  -9   0  18     3200.11     3128.16    136.90 o
  -8   0  18      955.29     1063.60     76.44 o
  -7   0  18     9422.07     9282.32    221.25 o
  -6   0  18    19366.91    18114.40    532.78 o
  -5   0  18     2270.78     2691.63    191.47 o
  -4   0  18    12381.69    11388.10    385.71 o
  -3   0  18      419.59      602.15    122.09 o
  -2   0  18     5000.73     4967.03    249.74 o
  -1   0  18        2.05      -24.97     97.12 o
   0   0  18     2134.42     2097.81    183.14 o
   1   0  18      105.44       72.15    116.54 o
   2   0  18     1612.47     1692.68    180.37 o
   3   0  18        2.07      -13.87    124.87 o
   4   0  18     1460.14     1448.49    172.04 o
   5   0  18      139.43        2.77    127.64 o
   6   0  18      394.69      369.06    152.62 o
   7   0  18        8.86       13.87    155.39 o
 -24   1  18      852.13      844.24    128.51 o
 -23   1  18     1207.59     1271.62    129.50 o
 -22   1  18      785.92      631.27    199.79 o
 -21   1  18     1240.90     1257.08    155.39 o
 -20   1  18     1307.18     1308.12    106.92 o
 -19   1  18       59.59       83.84     73.56 o
 -18   1  18     3165.64     3000.87    100.53 o
 -17   1  18        5.96      -14.74     48.11 o
 -16   1  18     2080.95     2138.80     86.26 o
 -15   1  18       73.19       72.08     44.65 o
 -14   1  18       12.47      -16.51     40.06 o
 -13   1  18       27.93      -39.06     39.90 o
 -12   1  18     3234.33     3251.14     91.12 o
 -11   1  18       27.32      -38.07     32.78 o
 -10   1  18     5300.01     5276.30     95.65 o
  -9   1  18       25.11      -11.93     36.38 o
  -8   1  18     2094.10     2192.90     78.71 o
  -7   1  18     2346.56     2326.59     99.61 o
  -6   1  18      848.62      995.16     69.77 o
  -5   1  18     4486.94     4112.57    157.94 o
  -4   1  18     1933.76     2159.01    128.51 o
  -3   1  18     5123.88     5023.40    190.08 o
  -2   1  18       64.61      184.34     77.49 o
  -1   1  18     2346.50     2198.03    132.35 o
   0   1  18       23.60      -61.69     83.25 o
   1   1  18     1466.99     1550.59    115.72 o
   2   1  18      328.60      314.89     94.12 o
   3   1  18      639.06      925.77    110.74 o
   4   1  18        4.65      -37.78     97.12 o
   5   1  18      240.09      200.83    102.67 o
   6   1  18       27.64      -69.77    111.00 o
   7   1  18       23.36     -108.17    151.23 o
 -24   2  18       27.25      -24.13    109.83 o
 -23   2  18        0.33      -28.93     96.99 o
 -22   2  18       17.67       43.45     89.13 o
 -21   2  18       81.68      121.61     89.13 o
 -20   2  18       82.35      165.72     84.30 o
 -19   2  18      878.44      879.83     98.51 o
 -18   2  18      248.63      208.38     90.32 o
 -17   2  18     1733.89     1605.23     74.62 o
 -16   2  18     2267.96     2303.50    112.25 o
 -15   2  18      715.84      713.60     51.21 o
 -14   2  18     4070.47     3877.45     90.09 o
 -13   2  18      100.97      134.62     38.98 o
 -12   2  18     3096.69     3081.90     79.47 o
 -11   2  18     4386.87     4359.44     90.41 o
 -10   2  18     2449.75     2517.49     71.79 o
  -9   2  18     3799.61     3803.85     98.45 o
  -8   2  18      403.62      488.62     58.69 o
  -7   2  18      343.45      461.82     45.31 o
  -6   2  18      222.77      261.73     53.42 o
  -5   2  18     1705.18     1811.34    115.32 o
  -4   2  18      262.06      280.62     75.52 o
  -3   2  18     1004.72     1090.05    113.77 o
  -2   2  18     1000.54      802.25     92.16 o
  -1   2  18        2.91       41.21     71.12 o
   0   2  18      493.07      494.82     87.17 o
   1   2  18      103.22      139.75     81.27 o
   2   2  18      164.82        5.49    194.24 o
   3   2  18      247.22      233.98    116.54 o
   4   2  18        3.03      -69.19     91.22 o
   5   2  18       41.22       -3.92    122.09 o
   6   2  18       51.47      -35.05    105.90 o
   7   2  18        0.22     -161.81    192.85 o
 -24   3  18       88.57      121.25    112.50 o
 -23   3  18       62.25       82.45     98.96 o
 -22   3  18       31.65       -3.15     95.03 o
 -21   3  18      902.94      948.57    180.37 o
 -20   3  18      192.46      183.14     81.41 o
 -19   3  18     1218.86     1161.70    108.22 o
 -18   3  18       41.40       49.92     60.29 o
 -17   3  18     1956.23     2046.43     86.26 o
 -16   3  18      214.76      226.77     45.37 o
 -15   3  18     7014.00     6959.40    123.04 o
 -14   3  18        0.46       21.28     39.03 o
 -13   3  18     6575.09     7007.98    120.41 o
 -12   3  18       89.54       44.33     35.91 o
 -11   3  18     9170.63     9193.88    153.52 o
 -10   3  18      763.89      849.86     69.10 o
  -9   3  18     4986.81     5055.96    113.33 o
  -8   3  18     2700.99     2712.47     86.46 o
  -7   3  18     2434.86     2506.05     95.02 o
  -6   3  18     4046.05     4142.99    124.52 o
  -5   3  18       94.97      102.01     52.92 o
  -4   3  18        4.80      -31.91     64.75 o
  -3   3  18      269.86      174.17     75.52 o
  -2   3  18        9.85      -34.59     94.35 o
  -1   3  18        0.06     -100.86    115.16 o
   0   3  18      116.11      107.65     81.41 o
   1   3  18      622.35      504.25     95.15 o
   2   3  18       57.27       11.00    109.61 o
   3   3  18      198.72      137.46    142.91 o
   4   3  18       94.04      190.45     98.72 o
   5   3  18      295.45      543.19    116.73 o
   6   3  18       49.94      136.54    114.47 o
 -24   4  18      116.54      256.28    120.37 o
 -23   4  18       45.63       31.94    111.79 o
 -22   4  18      861.22      926.21    119.50 o
 -21   4  18      114.85      -16.38     91.10 o
 -20   4  18     1600.16     1606.42    123.61 o
 -19   4  18       30.48      207.93    129.03 o
 -18   4  18     2006.70     2010.98    120.16 o
 -17   4  18      637.58      594.09     71.35 o
 -16   4  18     3548.85     3395.67    115.79 o
 -15   4  18      108.66       94.54     48.58 o
 -14   4  18     7773.82     7701.74    153.04 o
 -13   4  18       10.37       31.69     38.48 o
 -12   4  18     6536.10     6596.94    115.66 o
 -11   4  18      114.19       38.15     37.09 o
 -10   4  18     6499.23     6492.85    130.29 o
  -9   4  18     1132.61     1316.72     77.69 o
  -8   4  18     4231.54     4499.93    111.48 o
  -7   4  18     3327.39     3386.44    108.14 o
  -6   4  18     1688.23     1756.66     75.18 o
  -5   4  18     1016.79      839.95     87.84 o
  -4   4  18      977.01      869.17     71.77 o
  -3   4  18      996.27      889.68     75.66 o
  -2   4  18      766.00      588.39    115.16 o
  -1   4  18      134.30       26.36    131.81 o
   0   4  18      670.81      584.95    154.01 o
   1   4  18        0.39      -52.72     84.37 o
   2   4  18     1189.33     1073.81    114.77 o
   3   4  18        4.98      120.72     91.22 o
   4   4  18      485.50      432.82    102.89 o
   5   4  18       90.76      -23.18    104.85 o
   6   4  18      137.77      193.35    121.23 o
 -23   5  18      617.04      678.98    123.43 o
 -22   5  18      196.70      209.00    104.85 o
 -21   5  18      121.81      131.56    100.01 o
 -20   5  18        2.25       17.01     90.00 o
 -19   5  18        1.37       40.65     81.41 o
 -18   5  18      115.55       79.12     80.38 o
 -17   5  18      608.59      561.00     71.36 o
 -16   5  18        0.25       13.34     44.15 o
 -15   5  18     3962.86     4037.96     97.65 o
 -14   5  18       13.28       -3.95     46.40 o
 -13   5  18     4824.10     4807.06    101.88 o
 -12   5  18      128.65       63.31     39.69 o
 -11   5  18      918.44     1154.67     62.61 o
 -10   5  18        0.16        8.18     43.94 o
  -9   5  18      325.67      297.85     50.48 o
  -8   5  18       10.96       -4.34     45.26 o
  -7   5  18      877.61      820.89     78.36 o
  -6   5  18      117.31       24.19     77.30 o
  -5   5  18     3045.15     2925.03     95.99 o
  -4   5  18      411.32      337.94     65.25 o
  -3   5  18      632.31      516.14     68.15 o
  -2   5  18        0.41       -6.88     61.23 o
  -1   5  18        0.34      -69.30     75.37 o
   0   5  18      143.75      264.20    181.75 o
   1   5  18       17.80       82.32     91.22 o
   2   5  18       14.39        9.01    112.38 o
   3   5  18      544.57      823.33    113.80 o
   4   5  18      134.86      202.35    101.80 o
   5   5  18      274.94      241.12    111.64 o
   6   5  18       56.70       26.85    118.41 o
 -23   6  18        6.96       41.62    177.59 o
 -22   6  18       17.50       19.16    209.50 o
 -21   6  18        0.06      177.74    107.70 o
 -20   6  18      157.71      278.93    188.69 o
 -19   6  18       75.03      -48.28     99.90 o
 -18   6  18      324.47      301.46     91.97 o
 -17   6  18        3.61       11.63     64.48 o
 -16   6  18       67.05       17.45     53.26 o
 -15   6  18        0.56       11.75     59.17 o
 -14   6  18       83.88       91.68     51.36 o
 -13   6  18      682.05      697.18     60.34 o
 -12   6  18        1.62       11.19     46.73 o
 -11   6  18      122.19      157.86     56.32 o
 -10   6  18      357.00      451.47     65.28 o
  -9   6  18      101.97      112.69     45.70 o
  -8   6  18      187.08       53.27     47.88 o
  -7   6  18       40.68       39.64     45.97 o
  -6   6  18        0.18      -16.07     47.34 o
  -5   6  18      186.35      197.93     57.14 o
  -4   6  18      236.59      207.63     64.37 o
  -3   6  18       49.57      124.91     63.81 o
  -2   6  18       41.16       82.37     68.23 o
  -1   6  18        0.20      -37.40     64.02 o
   0   6  18       27.09      -71.59     68.81 o
   1   6  18       44.19      191.99     93.19 o
   2   6  18        0.02       31.39    101.04 o
   3   6  18       10.41        3.66    117.93 o
   4   6  18       17.55     -210.93    105.47 o
   5   6  18        2.66      -54.35    113.60 o
 -22   7  18       65.36       18.21    114.77 o
 -21   7  18      156.93       91.34    106.92 o
 -20   7  18       75.04       52.45     98.05 o
 -19   7  18      473.05      426.27    135.97 o
 -18   7  18       67.03       27.81    119.32 o
 -17   7  18     1812.35     1782.07     89.53 o
 -16   7  18        4.56      -84.70     67.73 o
 -15   7  18     3138.31     2895.83    105.56 o
 -14   7  18      920.96      872.27     70.91 o
 -13   7  18     3270.48     3112.69    122.56 o
 -12   7  18     1006.69      964.83     77.67 o
 -11   7  18     1057.40     1060.84     80.11 o
 -10   7  18     1519.65     1465.44     87.54 o
  -9   7  18      691.13      847.75     74.54 o
  -8   7  18       33.35      -24.59     57.93 o
  -7   7  18      635.92      716.48     73.41 o
  -6   7  18        3.41        5.04     55.94 o
  -5   7  18      916.99      915.67    118.39 o
  -4   7  18        0.32       26.48     60.50 o
  -3   7  18      586.21      603.48    105.45 o
  -2   7  18        8.54      105.86     95.73 o
  -1   7  18      113.34      -44.13     82.13 o
   0   7  18       66.21      -16.23     91.57 o
   1   7  18       49.17      -43.27     76.00 o
   2   7  18      238.43      147.68    102.54 o
   3   7  18      115.64      -57.74    112.81 o
   4   7  18      148.77      201.40    121.46 o
 -21   8  18       13.79      195.25    198.40 o
 -20   8  18      403.58      423.25    118.41 o
 -19   8  18        5.20     -194.22     97.11 o
 -18   8  18     1683.85     1738.03    132.17 o
 -17   8  18       72.29      -17.75    117.93 o
 -16   8  18     2387.82     2382.97    103.87 o
 -15   8  18      146.15      140.63     62.48 o
 -14   8  18     4435.81     4423.49    138.88 o
 -13   8  18      297.59      309.90     73.55 o
 -12   8  18     3855.02     4000.86    134.54 o
 -11   8  18      288.18      271.08     67.26 o
 -10   8  18     1353.90     1385.57     86.28 o
  -9   8  18      895.20      853.24    120.01 o
  -8   8  18      844.07      920.31    100.29 o
  -7   8  18      730.29      740.59     87.71 o
  -6   8  18      583.33      583.92     75.50 o
  -5   8  18       11.71       21.38     63.29 o
  -4   8  18      587.22      585.48     77.37 o
  -3   8  18        4.20       21.88     86.07 o
  -2   8  18       94.47       84.33     92.44 o
  -1   8  18       65.80       88.07     96.40 o
   0   8  18      110.29      145.14    122.09 o
   1   8  18       70.09      -72.71    134.58 o
   2   8  18      224.04      258.92    110.22 o
   3   8  18       79.30      -69.37    147.07 o
 -20   9  18      418.52      584.74    166.49 o
 -19   9  18      516.68      456.58    166.49 o
 -18   9  18        1.59     -103.25    120.71 o
 -17   9  18      825.78      857.33    106.58 o
 -16   9  18      111.25      129.82     69.59 o
 -15   9  18     1607.06     1639.79    136.98 o
 -14   9  18       21.15       29.37     70.80 o
 -13   9  18     2041.25     2100.85    109.43 o
 -12   9  18       31.15      -16.77     83.09 o
 -11   9  18     1710.64     1657.53     96.93 o
 -10   9  18      140.36      264.89     90.61 o
  -9   9  18      377.35      370.31     87.94 o
  -8   9  18     1897.60     1758.59    100.01 o
  -7   9  18       48.06       16.50     64.84 o
  -6   9  18     1021.13     1169.80     92.27 o
  -5   9  18        0.07       33.51     75.92 o
  -4   9  18        1.05      -61.25     81.27 o
  -3   9  18      127.57       92.96     92.22 o
  -2   9  18      298.09      310.79    135.97 o
  -1   9  18        1.82     -158.17    127.64 o
   0   9  18       44.84      -41.62    135.97 o
   1   9  18       32.76      -69.37    147.07 o
   2   9  18        0.28      -83.25    155.39 o
 -19  10  18      481.83      183.14    191.47 o
 -18  10  18        1.77       19.42    169.27 o
 -17  10  18      362.93      258.60     95.27 o
 -16  10  18      631.85      603.91     95.53 o
 -15  10  18        2.83       44.70     83.73 o
 -14  10  18      901.24      777.07    115.32 o
 -13  10  18        1.75      -34.42    115.16 o
 -12  10  18      280.68      283.64     98.38 o
 -11  10  18       98.37       43.55     91.34 o
 -10  10  18      138.51      158.83     97.91 o
  -9  10  18      357.49      414.27     99.55 o
  -8  10  18      281.68      242.40     96.65 o
  -7  10  18      751.10      767.67    133.19 o
  -6  10  18      219.50      296.26    105.45 o
  -5  10  18      237.19      199.05    201.18 o
  -4  10  18      366.12      421.04    166.49 o
  -3  10  18        0.27      -69.19    112.38 o
  -2  10  18      598.62      607.70    160.94 o
  -1  10  18        0.82        2.77    147.07 o
   0  10  18      356.93      294.14    158.17 o
   1  10  18        2.17      -72.15    155.39 o
 -17  11  18       30.39       -9.06     99.88 o
 -16  11  18      406.30      337.74    119.50 o
 -15  11  18       85.93      141.04    178.98 o
 -14  11  18        7.04     -144.97    103.49 o
 -13  11  18       34.19       28.68    104.63 o
 -12  11  18       46.81       39.80    115.16 o
 -11  11  18      102.74       16.90     95.93 o
 -10  11  18      291.37       55.88    106.00 o
  -9  11  18      872.21      747.06    242.80 o
  -8  11  18      401.40      363.20    102.67 o
  -7  11  18      859.87      915.73    122.65 o
  -6  11  18      218.03      116.26    104.63 o
  -5  11  18      717.47      722.78    113.77 o
  -4  11  18       68.17       16.17    107.30 o
  -3  11  18      892.70      753.66    126.00 o
  -2  11  18       52.62      -52.72    174.82 o
  -1  11  18     1087.79     1187.65    205.34 o
 -14  12  18       25.42      -34.25    118.92 o
 -13  12  18       30.45     -104.88    115.57 o
 -12  12  18       19.27       87.87    120.71 o
 -11  12  18       70.46      213.02    217.83 o
 -10  12  18       14.81     -139.65    109.29 o
  -9  12  18      397.60      416.93    122.66 o
  -8  12  18      496.94      439.72    177.59 o
  -7  12  18      440.25      310.04    119.71 o
  -6  12  18     1117.99     1332.03    145.75 o
  -5  12  18      226.68      304.19    151.23 o
  -4  12  18     1106.73     1145.72    210.89 o
  -3  12  18        5.48      206.44    124.01 o
  -9  13  18        2.15      -13.87    160.94 o
 -24   1  19        5.88      130.42    141.52 o
 -23   1  19     1204.82     1162.29    126.55 o
 -22   1  19       89.52       63.82     92.22 o
 -21   1  19      319.20      297.57     86.27 o
 -20   1  19       75.02      110.64     76.45 o
 -19   1  19       11.96       67.29     61.77 o
 -18   1  19      311.71      439.40     57.17 o
 -17   1  19     1444.07     1387.14     72.47 o
 -16   1  19      414.43      386.88     54.15 o
 -15   1  19     3986.21     4034.18    106.97 o
 -14   1  19      949.06      792.47     56.84 o
 -13   1  19     6497.13     6416.25    126.96 o
 -12   1  19      287.45      286.21     46.14 o
 -11   1  19     5051.40     5101.64     97.73 o
 -10   1  19       16.11       24.13     41.08 o
  -9   1  19      106.29       24.99     63.44 o
  -8   1  19       94.74       49.70     49.40 o
  -7   1  19     1981.97     1895.29     94.29 o
  -6   1  19      766.27      696.90     89.13 o
  -5   1  19     2226.92     2294.99    132.43 o
  -4   1  19      132.19       -0.53     71.60 o
  -3   1  19      688.08      722.88     90.26 o
  -2   1  19       56.40      163.72     78.49 o
  -1   1  19       74.61       98.83     79.45 o
   0   1  19        0.29     -111.00     74.56 o
   1   1  19        0.09       66.16     80.99 o
   2   1  19      237.53      136.26    116.54 o
   3   1  19      118.64     -172.04    134.58 o
   4   1  19      306.53      360.26    109.83 o
   5   1  19      161.52      223.12    115.32 o
   6   1  19      216.59      168.47    118.92 o
 -24   2  19      422.16      507.07    115.72 o
 -23   2  19       24.27       24.63     95.90 o
 -22   2  19      556.88      486.49    145.68 o
 -21   2  19      479.16      358.47     96.08 o
 -20   2  19      929.22      889.29    103.00 o
 -19   2  19      298.73      358.69     69.19 o
 -18   2  19     1074.71     1132.09     84.09 o
 -17   2  19      265.26      204.38     51.78 o
 -16   2  19     5099.54     5147.70    120.27 o
 -15   2  19      340.91      224.62     49.40 o
 -14   2  19     8086.73     7744.87    127.96 o
 -13   2  19     3795.19     3928.15     89.89 o
 -12   2  19     7148.09     7045.57    173.97 o
 -11   2  19     3251.18     3336.90     95.59 o
 -10   2  19     4507.71     4588.68    109.21 o
  -9   2  19      169.26      162.83     58.08 o
  -8   2  19     6723.17     6872.03    282.21 o
  -7   2  19      201.74      147.40     55.01 o
  -6   2  19     1970.75     2251.54    101.15 o
  -5   2  19      412.18      321.65     79.45 o
  -4   2  19     1857.27     1696.21    131.81 o
  -3   2  19       43.68     -117.53     71.44 o
  -2   2  19       43.85     -145.20     72.60 o
  -1   2  19      221.14      199.10     81.78 o
   0   2  19      208.08       47.51     80.38 o
   1   2  19      142.31      114.21     86.07 o
   2   2  19      323.56      162.33     93.94 o
   3   2  19      149.92      241.99    103.94 o
   4   2  19      184.26      214.46    109.67 o
   5   2  19      384.99      576.56    124.84 o
   6   2  19       38.43     -228.34    114.17 o
 -24   3  19      100.32      208.86    112.20 o
 -23   3  19        0.07     -129.69     97.11 o
 -22   3  19      340.56      426.98    238.64 o
 -21   3  19      138.12      -86.88     85.20 o
 -20   3  19     1037.91      942.13    162.33 o
 -19   3  19      521.54      583.41     89.26 o
 -18   3  19      253.09      264.41     56.81 o
 -17   3  19      709.75      688.48     73.29 o
 -16   3  19      175.43      133.16     44.44 o
 -15   3  19     4891.86     4930.96    109.61 o
 -14   3  19     1850.60     1860.69     70.67 o
 -13   3  19     6057.05     6317.33    136.69 o
 -12   3  19     2279.91     2445.94     77.11 o
 -11   3  19     3495.23     3649.31    101.27 o
 -10   3  19      986.31     1025.61     59.73 o
  -9   3  19     6824.88     7026.89    138.73 o
  -8   3  19      371.99      429.94     66.49 o
  -7   3  19     3059.96     3205.50    113.91 o
  -6   3  19     1164.05      920.57     72.82 o
  -5   3  19      651.41      699.66     69.00 o
  -4   3  19        0.56       12.94     69.64 o
  -3   3  19       26.96       76.98     75.52 o
  -2   3  19      214.77      183.54     82.34 o
  -1   3  19       20.67      -64.84     77.49 o
   0   3  19       60.07       76.34     88.80 o
   1   3  19      113.73     -131.81     86.33 o
   2   3  19        8.06       63.73     93.06 o
   3   3  19      107.05       11.69     96.99 o
   4   3  19      130.69      157.21    104.96 o
   5   3  19       15.50       16.16    110.54 o
 -24   4  19      123.04      123.39    117.53 o
 -23   4  19        1.69        7.42    108.78 o
 -22   4  19      144.44       70.84     99.15 o
 -21   4  19        8.25       23.41     93.94 o
 -20   4  19     1184.30     1142.27    152.62 o
 -19   4  19     1111.38      900.90    176.20 o
 -18   4  19      756.67      641.71     73.66 o
 -17   4  19     1146.36     1160.05     69.51 o
 -16   4  19       53.35       40.40     44.61 o
 -15   4  19     2088.51     2109.01     87.14 o
 -14   4  19     1883.14     1909.83     94.00 o
 -13   4  19      756.83      659.20     49.55 o
 -12   4  19     1876.22     1770.55     77.47 o
 -11   4  19        1.84       57.04     44.84 o
 -10   4  19      539.38      600.58     70.89 o
  -9   4  19      311.32      347.51     49.53 o
  -8   4  19       78.51      114.42     44.10 o
  -7   4  19      166.40      206.54     63.68 o
  -6   4  19      668.24      681.80     83.91 o
  -5   4  19     3055.07     2929.72    117.12 o
  -4   4  19        8.94      -34.63     55.28 o
  -3   4  19      398.24      504.86    209.50 o
  -2   4  19      119.64      -11.10     81.41 o
  -1   4  19     1030.27      929.02    103.94 o
   0   4  19      652.16      746.84    319.11 o
   1   4  19      215.78      204.70     97.11 o
   2   4  19      143.94        8.10     98.96 o
   3   4  19       96.09      118.21    102.89 o
   4   4  19       10.93      -50.40    103.00 o
   5   4  19       36.29      -51.55    145.68 o
 -23   5  19     1144.44     1106.18    130.47 o
 -22   5  19        0.22        0.00    102.03 o
 -21   5  19     1913.57     1898.16    139.27 o
 -20   5  19       56.71       60.20     93.06 o
 -19   5  19     2414.57     2220.14    136.10 o
 -18   5  19     1223.48     1158.23     87.46 o
 -17   5  19     1038.57     1013.77     63.79 o
 -16   5  19     1051.63     1127.27     61.95 o
 -15   5  19       62.37       57.15     43.88 o
 -14   5  19      525.49      573.82     59.83 o
 -13   5  19       35.86       46.06     41.06 o
 -12   5  19        4.52      -34.69     46.07 o
 -11   5  19      684.83      817.24     59.92 o
 -10   5  19     1253.55     1183.31     85.71 o
  -9   5  19        6.99       13.76     45.72 o
  -8   5  19     2276.17     2223.54     87.07 o
  -7   5  19      265.83      127.03     50.12 o
  -6   5  19     1281.79     1397.67    114.25 o
  -5   5  19      582.68      507.39     70.45 o
  -4   5  19     2100.78     1983.90    109.33 o
  -3   5  19      464.86      482.00     69.87 o
  -2   5  19     1457.22     1489.30     96.66 o
  -1   5  19     1452.67     1332.91    116.64 o
   0   5  19      433.09      570.35     98.05 o
   1   5  19      805.03      874.64    210.89 o
   2   5  19       32.76       98.51    105.90 o
   3   5  19      370.91      319.02    116.73 o
   4   5  19       86.71       51.16    111.79 o
   5   5  19       86.36      167.88    121.65 o
 -23   6  19        4.49     -335.76    172.04 o
 -22   6  19     2458.04     2285.46    164.50 o
 -21   6  19      278.93      215.31    110.74 o
 -20   6  19     1590.28     1573.79    131.07 o
 -19   6  19      239.80      241.67     95.15 o
 -18   6  19     1171.15     1077.56    118.17 o
 -17   6  19      668.69      777.96     71.99 o
 -16   6  19     1985.02     2004.49     92.02 o
 -15   6  19      819.57      902.35     79.39 o
 -14   6  19     1990.40     2046.31     95.72 o
 -13   6  19        1.78        3.72     57.08 o
 -12   6  19      135.61       55.64    109.91 o
 -11   6  19       12.20      -35.85     54.94 o
 -10   6  19      429.15      438.75     65.75 o
  -9   6  19      741.45      805.63     60.48 o
  -8   6  19       48.43        2.00     50.50 o
  -7   6  19     4002.44     4068.43    129.77 o
  -6   6  19     1071.98     1043.06     67.92 o
  -5   6  19     3405.85     3481.87    126.97 o
  -4   6  19     1071.18     1118.09     87.31 o
  -3   6  19     2863.79     2961.24    127.05 o
  -2   6  19     1472.62     1446.83     95.44 o
  -1   6  19      594.16      668.66     95.51 o
   0   6  19      423.94      336.30     80.88 o
   1   6  19       97.60      108.63    126.26 o
   2   6  19      473.08      494.84    115.77 o
   3   6  19      223.75       34.35    118.60 o
   4   6  19      359.55      311.74    128.51 o
[truncated: 101,532 more chars]
